# Supplementary material for: Whole-genome sequencing of Fusarium spp. causing sugarcane root rot on both chewing cane and sugar-making cane
Source: Stress Biol. 2024 Jan 25;4(1):7. doi: 10.1007/s44154-023-00145-7 (PMC10811303; doi:10.1007/s44154-023-00145-7)
Supplement: Supplementary file 2 — Additional file 2: Table S1. Effect of different strains and inoculation methods on aboveground phenotypes of sugarcane (Badila). Table S2. Effect of different strains and inoculation methods on underground phenotypes of sugarcane (Badila). Table S3. Effect of different strains and inoculation methods on rhizosphere soil physicochemical properties. Table S4. The quality of all whole-genome sequencing samples before and after filtration using Fastp. Table S5. Functional classification of Gene Ontology (GO) categories. Table S6. Detailed Kyoto Encyclopedia of Genes and Genomes (KEGG) pathway annotation of three tested strains. Table S7. Pathogen-Host Interactions (PHI) database annotated genes belonging to increased pathogenicity (hypervirulence) and effector (plant avirulence determinant) in the three tested strains. Table S8. Comparison of the predicted virulence genes in three tested strains. [file 44154_2023_145_MOESM2_ESM.xlsx]

## Sheet: Table S1
Table S1 Effect of different strains and inoculation methods on aboveground phenotypes of sugarcane (Badila).
Strains	Inoculation methods	Plant height (cm)	Fresh weight (g)	Dry weight (g)
GXUF-1	FCMWS	54.66±7.02Ab	31.33±1.71Bb	6.42±0.30Ab
	FLMWS	32.02±2.58Ac	11.76±0.68Ac	3.56±0.26Ac
	DIFC	110.87±1.68Aa	51.33±1.59Aa	11.00±0.49Aa
	DWFL	16.80±0.96Ad	8.38±0.84Ac	3.13±0.08Ac
GXUF-2	FCMWS	64.23±5.97Ab	39.60±2.04Ab	8.16±0.89Ab
	FLMWS	19.47±0.45Bc	10.75±0.52Ac	3.14±0.08Ac
	DIFC	107.07±3.28Aa	46.30±3.11ABa	10.74±0.84Aa
	DWFL	10.43±1.04Bc	3.44±0.16Bd	0.78±0.05Bd
GXUF-3	FCMWS	27.03±3.86Bb	11.00±0.55Cb	3.49±0.30Bb
	FLMWS	16.13±1.93Bc	7.35±0.85Bc	0.98±0.11Bc
	DIFC	91.67±1.07Ba	43.39±0.52Ba	10.49±0.58Aa
	DWFL	——	——	——
CK		119.72±1.11	54.65±0.37	5.33±0.18
ANOVA
Strains		***	***	***
Inoculation methods		***	***	***
Strains* Inoculation methods		**	***	***
Note: Direct Watering Fungal Liquid (DWFL), fungal liquid mixed with soil (FLMWS), direct inoculation fungal cultures (DIFC), and fungal cultures mixed with soil (FCMWS). Different letters indicate significant differences on statistical analysis (two-way ANOVA; ** P < 0.01 and *** P < 0.001), capital letters (strains), lowercase letters (inoculation methods), "——" stands for no growth.

## Sheet: Table S2
Table S2 Effect of different strains and inoculation methods on underground phenotypes of sugarcane (Badila).
Strains	Inoculation methods	Total root length (cm)	Total root volume (cm3)	Total root surface are (cm2)
GXUF-1	FCMWS	6095.40±125.06Bb	974.13±109.95Bb	6828.79±184.46Bb
	FLMWS	1782.46±66.42Ab	170.68±10.89Ab	2006.88±249.32Ab
	DIFC	88130.89±4101.72Aa	20127.37±2561.95Aa	124359.81±4791.26Aa
	DWFL	427.51±58.81Ab	34.08±1.63Ab	312.1±4.53Ab
GXUF-2	FCMWS	18538.45±980.25Ab	2810.81±97.13Ab	21851.39±964.45Ab
	FLMWS	930.69±29.24Bc	93.02±2.36Bb	925.64±26.33Bc
	DIFC	73830.38±2328.94Ba	21290.99±2845.30Aa	106847.95±7830.57Aa
	DWFL	154.66±16.40Bc	8.19±0.35Bb	134.85±1.91Bc
GXUF-3	FCMWS	1502.59±146.03Cb	131.96±17.82Cb	1408.33±154.56
	FLMWS	246.07±35.9Cb	17.68±1.29Cb	176.13±4.81Cb
	DIFC	25530.73±985.5Ca	7297.87±719.66Ba	29102.38±2340.97Ba
	DWFL	——	——	——
CK		124246.29±9445.31	38078.27±3472.69	185148.03±12169.45
ANOVA
Strains		***	***	***
Inoculation methods		***	***	***
Strains* Inoculation methods		***	***	***
Note: Direct Watering Fungal Liquid (DWFL), fungal liquid mixed with soil (FLMWS), direct inoculation fungal cultures (DIFC), and fungal cultures mixed with soil (FCMWS). Different letters indicate significant differences on statistical analysis (two-way ANOVA; *** P < 0.001), capital letters (strains), lowercase letters (inoculation methods), "——" stands for no growth.

## Sheet: Table S3
Table S3 Effect of different strains and inoculation methods on rhizosphere soil physicochemical properties.
Strains	Inoculation methods	TC (g/kg)	TN (g/kg)	AP (mg/kg)	AK (mg/kg)	Ca (mg/kg)	Mg (mg/kg)	Mn (mg/kg)	Fe (mg/kg)	Cu (mg/kg)
GXUF-1	FCMWS	64.15±1.90Aa	3.39±0.01Ab	96.33±1.76Aa	490.11±8.01Aab	0.50±0.01ABb	0.62±0.003Bb	56.99±0.36Bb	569.25±1.89Bc	2.05±0.01Bc
	FLMWS	65.66±2.93Aa	3.44±0.19Bb	96.76±6.26Aa	472.79±12.04Ab	0.49±0.01Ab	0.61±0.003Ac	54.89±0.22Ac	574.87±1.62Cb	2.20±0.02Cb
	DIFC	47.20±4.15Bb	2.55±0.06Bc	87.28±5.4Aa	428.79±6.81Ac	0.55±0.01Aa	0.68±0.002Aa	63.71±0.23Aa	532.57±1.88Cd	1.76±0.02Bd
	DWFL	74.47±3.48Aa	4.06±0.09Aa	98.05±2.28Aa	500.12±7.57Aa	0.46±0.01Ac	0.59±0.002Ad	50.55±0.58Ad	598.57±1.41Ca	2.36±0.02Bd
GXUF-2	FCMWS	61.46±3.20Ab	3.26±0.06Ab	95.04±3.39Aab	450.16±6.87Bb	0.51±0.01Ab	0.64±0.003Ab	58.97±0.18Ab	563.22±0.56Cc	1.98±0.02Cc
	FLMWS	66.94±2.31Aab	3.51±0.02Bb	97.41±0.78Aa	455.66±19.03Ab	0.47±0.01Ac	0.59±0.001Bc	53.08±0.29Bc	593.08±1.67Bb	2.33±0.01Bb
	DIFC	47.96±4.51Abc	2.56±0.23Bc	87.93±3.47Ab	438.61±9.43Ab	0.54±0.01Aa	0.67±0.002Ba	61.55±0.41Ba	548.50±2.02Bd	1.83±0.03ABd
	DWFL	78.20±4.97Aa	4.26±0.22Aa	102.58±0.78Aa	505.31±16.18Aa	0.42±0.01Bd	0.57±0.002Bd	43.97±0.48Bd	620.66±1.73Ba	2.55±0.02Ba
GXUF-3	FCMWS	66.33±4.51Abc	3.46±0.16Ab	97.41±5.15Aa	472.39±6.49Ab	0.48±0.01Bb	0.60±0.002Cb	53.86±0.13Cb	583.84±2.23Ac	2.29±0.02Ac
	FLMWS	76.01±3.98Aab	4.11±0.19Ab	100.64±3.26Aa	456.60±12.20Ab	0.45±0.01Bc	0.58±0.001Cc	47.00±0.23Cc	609.81±3.04Ab	2.48±0.01Ab
	DIFC	60.59±2.01Ac	3.17±0.05Ac	94.17±0.78Aa	443.64±10.84Ab	0.52±0.01Aa	0.66±0.002Ba	59.71±0.23Ca	559.75±1.60Ad	1.91±0.05Ad
	DWFL	80.17±1.97Aa	4.29±0.18Aa	103.44±3.81Aa	523.45±17.48Aa	0.39±0.01Cd	0.55±0.005Cd	37.21±0.88Cd	628.15±0.98Aa	2.63±0.02Aa
CK		44.97±0.23	2.50±0.11	85.56±4.4	362.65±6.00	0.56±0.01	0.70±0.003	66.75±0.24	522.80±1.34	1.62±0.02
ANOVA
Strains		**	**	NS	NS	***	***	***	***	***
Inoculation methods		***	***	**	***	***	***	***	***	***
Strain and Inoculation method interaction		NS	NS	NS	NS	**	***	***	***	***
Note: Direct Watering Fungal Liquid (DWFL), fungal liquid mixed with soil (FLMWS), direct inoculation fungal cultures (DIFC), and fungal cultures mixed with soil (FCMWS). Different letters indicate significant differences on statistical analysis (two-way ANOVA; ** P < 0.01, *** P < 0.001, and NS no significance), capital letters (strains), lowercase letters (inoculation methods).

## Sheet: Table S4
Table S4 The quality of all whole-genome sequencing samples before and after filtration using Fastp.
Samples	General							Before Filtering
	Sequencing	Mean length before filtering	Mean length after filtering		Duplication rate		Insert size peak	Total reads	Total bases	Q20 bases	Q30 bases		GC content
GXUF-1	Paired end (150cycles + 150 cycles)	150 bp, 150 bp	149 bp, 149 bp		0.0273781		268	65.678778 M	9.851817 G	9.755195 G (99.019250%)	9.278147 G (94.177012%)		0.45748
GXUF-2	Paired end (150cycles + 150 cycles)	150 bp, 150 bp	148 bp, 148 bp		0.00642945		268	18.680372 M	2.802056 G	2.769271 G (98.829967%)	2.617275 G (93.405544%)		0.470257
GXUF-3	Paired end (150 cycles +150 cycles)	150 bp, 150 bp	149 bp, 149 bp		0		240	72.045804 M	10.806871 G	10.701760 G (99.027377%)	10.182755 G (94.224829%)		0.472497
Samples	After Filtering							Filtering Results
	Total reads	Total bases	Q20 bases		Q30 bases		GC content	Reads passed filters	Reads with low quality	Reads with too many N		Reads too short
GXUF-1	65.492290 M	9.778733 G	9.684346 G (99.034772%)		9.211637 G (94.200721%)		0.457242	65.492290 M (99.716060%)	10 (0.000015%)	186.474000 K (0.283918%)		4 (0.000006%)
GXUF-2	18.619444 M	2.755889 G	2.724241 G (98.851641%)		2.575941 G (93.470434%)		0.469592	18.619444 M (99.673839%)	10 (0.000054%)	60.916000 K (0.326096%)		2 (0.000011%)
GXUF-3	71.826584 M	10.773880 G	10.670656 G (99.041900%)		10.153369 G (94.240599%)		0.47256	71.826584 M (99.695721%)	0 (0.000000%)	219.218000 K (0.304276%)		2 (0.000003%)

## Sheet: Table S5
Table S5 Functional classification of Gene Ontology (GO) categories.
Function annotation		GXUF-1		GXUF-2		GXUF-3
		Number of genes	Percentage of genes	Number of genes	Percentage of genes	Number of genes	Percentage of genes
Biological Process	behavior	2	0	2	0	2	0
	biological adhesion	39	0.09	43	0.09	41	0.09
	biological phase	2	0	2	0	2	0
	biological regulation	1589	3.75	1731	3.77	1648	3.77
	cell aggregation	10	0.02	16	0.03	12	0.03
	cell killing	1	0	1	0	3	0.01
	cellular component organization or biogenesis	1793	4.23	1920	4.18	1807	4.13
	cellular process	3599	8.5	3884	8.46	3696	8.46
	detoxification	73	0.17	81	0.18	82	0.19
	developmental process	317	0.75	352	0.77	340	0.78
	growth	233	0.55	256	0.56	242	0.55
	immune system process	14	0.03	13	0.03	18	0.04
	localization	1177	2.78	1287	2.8	1220	2.79
	locomotion	19	0.04	23	0.05	23	0.05
	metabolic process	3032	7.16	3252	7.08	3104	7.1
	multicellular organismal process	37	0.09	41	0.09	48	0.11
	multi-organism process	336	0.79	371	0.81	361	0.83
	negative regulation of biological process	617	1.46	684	1.49	645	1.48
	positive regulation of biological process	727	1.72	781	1.7	748	1.71
	regulation of biological process	1361	3.21	1472	3.21	1403	3.21
	reproduction	419	0.99	466	1.02	446	1.02
	reproductive process	392	0.93	436	0.95	421	0.96
	response to stimulus	1142	2.7	1261	2.75	1192	2.73
	rhythmic process	4	0.01	3	0.01	4	0.01
	signaling	365	0.86	413	0.9	390	0.89
	single-organism process	2936	6.93	3182	6.93	3026	6.92
Molecular Function	antioxidant activity	29	0.07	29	0.06	27	0.06
	binding	1717	4.05	1861	4.05	1758	4.02
	catalytic activity	1884	4.45	2024	4.41	1934	4.42
	electron carrier activity	19	0.04	20	0.04	20	0.05
	metallochaperone activity	6	0.01	7	0.02	6	0.01
	molecular function regulator	224	0.53	248	0.54	237	0.54
	molecular transducer activity	16	0.04	20	0.04	19	0.04
	nucleic acid binding transcription factor activity	97	0.23	110	0.24	104	0.24
	protein tag	6	0.01	6	0.01	7	0.02
	signal transducer activity	24	0.06	28	0.06	27	0.06
	structural molecule activity	206	0.49	215	0.47	212	0.48
	transcription factor activity, protein binding	102	0.24	105	0.23	105	0.24
	translation regulator activity	10	0.02	9	0.02	9	0.02
	transporter activity	314	0.74	355	0.77	339	0.78
Cellular Component	cell	3592	8.48	3871	8.43	3682	8.42
	cell junction	1	0	1	0	1	0
	cell part	3592	8.48	3871	8.43	3682	8.42
	extracellular matrix	23	0.05	28	0.06	29	0.07
	extracellular matrix component	---	---	---	---	1	0
	extracellular region	117	0.28	134	0.29	136	0.31
	extracellular region part	26	0.06	31	0.07	35	0.08
	macromolecular complex	1720	4.06	1857	4.05	1755	4.01
	membrane	1261	2.98	1388	3.02	1314	3.01
	membrane part	905	2.14	993	2.16	945	2.16
	membrane-enclosed lumen	957	2.26	1034	2.25	982	2.25
	nucleoid	22	0.05	22	0.05	21	0.05
	organelle	3081	7.27	3314	7.22	3156	7.22
	organelle part	2135	5.04	2302	5.01	2189	5.01
	other organism	---	---	---	---	1	0
	other organism part	---	---	---	---	1	0
	supramolecular fiber	41	0.1	47	0.1	52	0.12
	synapse	1	0	1	0	1	0
	synapse part	---	---	1	0	---	---
	virion	---	---	---	---	1	0
	virion part	---	---	---	---	1	0
Note: "---" stands for non-existence.

## Sheet: Table S6
Table S6 Detailed Kyoto Encyclopedia of Genes and Genomes (KEGG) pathway annotation of three tested strains.
Strains	KEGG_A_class	KEGG_B_class	Pathway	Pathway ID	Genes
GXUF-1	Cellular Processes	Cell growth and death	Cell cycle	ko04110	g226.t1;g249.t1;g605.t1;g610.t1;g697.t1;g985.t1;g1397.t1;g1683.t1;g1990.t1;g2015.t1;g2203.t1;g2438.t1;g2769.t1;g4403.t1;g4876.t1;g4898.t1;g5151.t1;g5206.t1;g5453.t1;g5497.t1;g5513.t1;g5815.t1;g6332.t1;g6402.t1;g6772.t1;g7291.t1;g7439.t1;g7676.t1;g7797.t1;g8071.t1;g8127.t1;g8469.t1;g8484.t1;g8861.t1;g9006.t1;g9066.t1;g9614.t1;g9643.t1;g9889.t1;g9964.t1;g10604.t1;g11122.t1;g11324.t1;g11535.t1;g1166…
			Cell cycle - yeast	ko04111	g226.t1;g249.t1;g565.t1;g605.t1;g610.t1;g697.t1;g775.t1;g1243.t1;g1244.t1;g1397.t1;g1475.t1;g1683.t1;g1748.t1;g1953.t1;g1990.t1;g2015.t1;g2438.t1;g2769.t1;g3002.t1;g3246.t1;g3411.t1;g3799.t1;g3979.t1;g4328.t1;g4403.t1;g4554.t1;g4639.t1;g4876.t1;g4898.t1;g5027.t1;g5030.t1;g5151.t1;g5152.t1;g5206.t1;g5453.t1;g5497.t1;g5658.t1;g5739.t1;g5815.t1;g5929.t1;g5969.t1;g6083.t1;g6270.t1;g6332.t1;g6402.t1;g…
			Cell cycle - Caulobacter	ko04112	g2162.t1;g7420.t1;g7446.t1;g9750.t1;g11858.t1
			Meiosis - yeast	ko04113	g226.t1;g249.t1;g605.t1;g697.t1;g1339.t1;g1397.t1;g1453.t1;g1544.t1;g1618.t1;g1683.t1;g1748.t1;g1990.t1;g2015.t1;g2438.t1;g2783.t1;g3149.t1;g3281.t1;g3590.t1;g3604.t1;g3745.t1;g3799.t1;g4403.t1;g4639.t1;g4876.t1;g5030.t1;g5081.t1;g5151.t1;g5206.t1;g5318.t1;g5453.t1;g5497.t1;g5739.t1;g5815.t1;g5863.t1;g5889.t1;g6083.t1;g6332.t1;g6402.t1;g6520.t1;g6564.t1;g6772.t1;g7291.t1;g7405.t1;g7439.t1;g7460.t…
			Oocyte meiosis	ko04114	g249.t1;g697.t1;g966.t1;g1397.t1;g1453.t1;g1544.t1;g1683.t1;g1990.t1;g2015.t1;g2203.t1;g2438.t1;g4403.t1;g4415.t1;g4554.t1;g5497.t1;g6772.t1;g7291.t1;g9006.t1;g9452.t1;g9520.t1;g9614.t1;g9960.t1;g9964.t1;g10220.t1;g10604.t1;g10693.t1;g11535.t1;g11776.t1;g11890.t1;g12063.t1;g12070.t1;g12123.t1;g12900.t1;g13038.t1;g13958.t1
			p53 signaling pathway	ko04115	g2769.t1;g5513.t1;g6332.t1;g8861.t1;g12673.t1;g13992.t1
			Apoptosis	ko04210	g83.t1;g2412.t1;g2652.t1;g2655.t1;g3012.t1;g3223.t1;g3281.t1;g3604.t1;g4058.t1;g4127.t1;g4128.t1;g4554.t1;g4899.t1;g5250.t1;g5513.t1;g5617.t1;g5999.t1;g6520.t1;g8971.t1;g10500.t1;g12486.t1;g12673.t1
			Apoptosis - fly	ko04214	g3281.t1;g3604.t1;g4013.t1;g4554.t1;g5205.t1;g5513.t1;g6520.t1;g8111.t1;g9028.t1;g9164.t1;g10050.t1;g10500.t1;g11985.t1;g12673.t1;g13976.t1
			Apoptosis - multiple species	ko04215	g11521.t1;g12673.t1
			Ferroptosis	ko04216	g2373.t1;g2429.t1;g2556.t1;g3255.t1;g3774.t1;g3791.t1;g4144.t1;g5315.t1;g8388.t1
			Necroptosis	ko04217	g427.t1;g477.t1;g2429.t1;g3774.t1;g3889.t1;g4014.t1;g4246.t1;g5965.t1;g6165.t1;g6877.t1;g7346.t1;g7458.t1;g8111.t1;g8647.t1;g9164.t1;g9961.t1;g10197.t1;g10213.t1;g10909.t1;g11713.t1;g11876.t1;g12675.t1;g12864.t1;g12901.t1;g13115.t1
			Cellular senescence	ko04218	g966.t1;g1618.t1;g1844.t1;g2592.t1;g2769.t1;g3281.t1;g3429.t1;g3604.t1;g3774.t1;g4246.t1;g4415.t1;g4554.t1;g4639.t1;g4733.t1;g5513.t1;g6332.t1;g6520.t1;g8861.t1;g9520.t1;g9960.t1;g10197.t1;g10220.t1;g11003.t1;g11645.t1;g11776.t1;g12681.t1;g12900.t1;g13038.t1
		Cell motility	Regulation of actin cytoskeleton	ko04810	g915.t1;g1049.t1;g1721.t1;g1825.t1;g1930.t1;g2097.t1;g2412.t1;g2589.t1;g2761.t1;g3281.t1;g3476.t1;g3604.t1;g3757.t1;g4335.t1;g4554.t1;g5247.t1;g6342.t1;g6419.t1;g6520.t1;g7734.t1;g8666.t1;g9163.t1;g9430.t1;g10448.t1;g10703.t1;g11054.t1;g11619.t1;g11745.t1;g11776.t1;g12267.t1;g12444.t1;g12650.t1;g13038.t1;g13540.t1;g14063.t1
		Cellular community - eukaryotes	Focal adhesion	ko04510	g1049.t1;g1721.t1;g2412.t1;g2589.t1;g2761.t1;g4127.t1;g4128.t1;g4335.t1;g4554.t1;g5247.t1;g9066.t1;g9163.t1;g10479.t1;g11054.t1;g11619.t1;g11662.t1;g11776.t1;g12267.t1;g12435.t1;g13038.t1
			Adherens junction	ko04520	g250.t1;g703.t1;g737.t1;g1721.t1;g1806.t1;g2412.t1;g3162.t1;g4554.t1;g5247.t1;g5549.t1;g8372.t1;g8744.t1;g10840.t1;g11619.t1;g11697.t1;g12267.t1
			Tight junction	ko04530	g250.t1;g703.t1;g915.t1;g969.t1;g1453.t1;g1721.t1;g1806.t1;g1930.t1;g2412.t1;g3012.t1;g3162.t1;g3757.t1;g4889.t1;g5247.t1;g5617.t1;g7734.t1;g8298.t1;g8372.t1;g8666.t1;g8971.t1;g8975.t1;g9430.t1;g9452.t1;g10693.t1;g10703.t1;g11122.t1;g11619.t1;g11705.t1;g11745.t1;g12267.t1;g12405.t1;g12435.t1;g12650.t1;g13958.t1;g14063.t1
			Gap junction	ko04540	g1453.t1;g2761.t1;g2783.t1;g3012.t1;g3281.t1;g3604.t1;g4335.t1;g4554.t1;g5318.t1;g5550.t1;g5617.t1;g6520.t1;g8971.t1;g9526.t1;g9962.t1;g10479.t1;g10693.t1;g13644.t1
			Signaling pathways regulating pluripotency of stem cells	ko04550	g2207.t1;g3281.t1;g3604.t1;g4554.t1;g6520.t1;g9066.t1;g9960.t1;g11662.t1
		Cellular community - prokaryotes	Quorum sensing	ko02024	g521.t1;g1207.t1;g1884.t1;g2556.t1;g4224.t1;g5414.t1;g6472.t1;g7177.t1;g7193.t1;g8388.t1;g9277.t1;g9562.t1;g9579.t1;g10512.t1;g11077.t1;g11206.t1;g12173.t1;g12985.t1;g13108.t1
			Biofilm formation - Pseudomonas aeruginosa	ko02025	g9621.t1;g10512.t1
			Biofilm formation - Escherichia coli	ko02026	g9961.t1
		Transport and catabolism	Autophagy - other	ko04136	g430.t1;g1618.t1;g1671.t1;g1928.t1;g2373.t1;g2771.t1;g3169.t1;g3181.t1;g3295.t1;g4533.t1;g5522.t1;g6085.t1;g6552.t1;g9056.t1;g9488.t1;g11100.t1;g11521.t1;g11727.t1;g12234.t1;g13674.t1;g13958.t1
			Mitophagy - animal	ko04137	g489.t1;g737.t1;g779.t1;g2303.t1;g2373.t1;g2555.t1;g2755.t1;g3281.t1;g3391.t1;g3604.t1;g4013.t1;g4533.t1;g6178.t1;g6520.t1;g6552.t1;g7167.t1;g8744.t1;g10500.t1;g10840.t1;g11521.t1;g11697.t1;g11985.t1;g13132.t1
			Autophagy - yeast	ko04138	g83.t1;g430.t1;g441.t1;g442.t1;g813.t1;g960.t1;g1347.t1;g1453.t1;g1618.t1;g1671.t1;g1928.t1;g1930.t1;g2095.t1;g2318.t1;g2373.t1;g2771.t1;g3169.t1;g3181.t1;g3281.t1;g3295.t1;g3579.t1;g3604.t1;g3757.t1;g3877.t1;g4328.t1;g4533.t1;g4899.t1;g5367.t1;g5519.t1;g5522.t1;g5550.t1;g5863.t1;g6085.t1;g6520.t1;g6552.t1;g6752.t1;g6771.t1;g7157.t1;g7167.t1;g7174.t1;g7751.t1;g8532.t1;g8543.t1;g8666.t1;g8694.t1;g…
			Mitophagy - yeast	ko04139	g120.t1;g544.t1;g737.t1;g1044.t1;g1049.t1;g1146.t1;g1379.t1;g1618.t1;g2771.t1;g3181.t1;g3375.t1;g3490.t1;g3912.t1;g5064.t1;g5447.t1;g5510.t1;g5531.t1;g5550.t1;g5794.t1;g5863.t1;g5944.t1;g6079.t1;g6178.t1;g6552.t1;g8111.t1;g8318.t1;g8744.t1;g9044.t1;g9164.t1;g9960.t1;g10479.t1;g10593.t1;g10840.t1;g11315.t1;g11697.t1;g13482.t1;g13647.t1;g13860.t1
			Autophagy - animal	ko04140	g83.t1;g430.t1;g1453.t1;g1530.t1;g1618.t1;g1671.t1;g1928.t1;g1991.t1;g2312.t1;g2373.t1;g2771.t1;g3169.t1;g3281.t1;g3295.t1;g3604.t1;g4058.t1;g4127.t1;g4128.t1;g4533.t1;g4554.t1;g4889.t1;g4899.t1;g5250.t1;g5411.t1;g5522.t1;g6085.t1;g6520.t1;g6552.t1;g7167.t1;g7174.t1;g9056.t1;g9485.t1;g9488.t1;g10693.t1;g11003.t1;g11100.t1;g11521.t1;g11727.t1;g12234.t1;g12667.t1;g13674.t1;g13958.t1
			Lysosome	ko04142	g57.t1;g435.t1;g768.t1;g800.t1;g994.t1;g1168.t1;g1480.t1;g1977.t1;g2215.t1;g3007.t1;g3289.t1;g3302.t1;g3304.t1;g3384.t1;g3792.t1;g3793.t1;g5054.t1;g5250.t1;g5368.t1;g5750.t1;g6377.t1;g6718.t1;g6812.t1;g7029.t1;g7279.t1;g8199.t1;g8567.t1;g8647.t1;g8691.t1;g8800.t1;g8870.t1;g8874.t1;g9278.t1;g9300.t1;g9830.t1;g9831.t1;g9878.t1;g11146.t1;g11496.t1;g12075.t1;g12318.t1;g12383.t1;g12699.t1;g12849.t1;g1…
			Endocytosis	ko04144	g72.t1;g501.t1;g689.t1;g852.t1;g1049.t1;g1208.t1;g1437.t1;g1767.t1;g1859.t1;g1930.t1;g2250.t1;g2390.t1;g2554.t1;g2555.t1;g3257.t1;g3259.t1;g3264.t1;g3380.t1;g3757.t1;g3887.t1;g4007.t1;g4014.t1;g4848.t1;g4856.t1;g4889.t1;g5223.t1;g5247.t1;g5323.t1;g5376.t1;g5965.t1;g6165.t1;g6204.t1;g6420.t1;g6746.t1;g6877.t1;g7167.t1;g7408.t1;g8317.t1;g8465.t1;g8666.t1;g8782.t1;g8860.t1;g9123.t1;g9299.t1;g9332.t1…
			Phagosome	ko04145	g593.t1;g649.t1;g689.t1;g724.t1;g852.t1;g1211.t1;g1700.t1;g1721.t1;g2412.t1;g2429.t1;g2554.t1;g2579.t1;g3007.t1;g3012.t1;g3289.t1;g3304.t1;g3384.t1;g5368.t1;g5616.t1;g5617.t1;g5772.t1;g6419.t1;g7167.t1;g8066.t1;g8086.t1;g8649.t1;g8800.t1;g8971.t1;g9157.t1;g9526.t1;g10948.t1;g12267.t1;g12318.t1;g12423.t1;g12849.t1;g13644.t1;g13674.t1;g13805.t1
			Peroxisome	ko04146	g933.t1;g1228.t1;g1648.t1;g1737.t1;g1780.t1;g1918.t1;g2154.t1;g2521.t1;g2556.t1;g2636.t1;g2767.t1;g2912.t1;g2934.t1;g2956.t1;g2995.t1;g3036.t1;g3242.t1;g3771.t1;g3840.t1;g3915.t1;g4252.t1;g5274.t1;g5326.t1;g5662.t1;g5865.t1;g5875.t1;g5883.t1;g5923.t1;g6172.t1;g6201.t1;g6241.t1;g6292.t1;g6301.t1;g6401.t1;g6454.t1;g6572.t1;g6687.t1;g6940.t1;g7018.t1;g7090.t1;g7109.t1;g7779.t1;g7928.t1;g8112.t1;g823…
	Environmental Information Processing	Membrane transport	ABC transporters	ko02010	g1155.t1;g1207.t1;g1414.t1;g2594.t1;g2701.t1;g2789.t1;g3101.t1;g3935.t1;g4381.t1;g4621.t1;g5686.t1;g5691.t1;g6060.t1;g6444.t1;g6462.t1;g8366.t1;g8701.t1;g10916.t1;g10946.t1;g11685.t1;g11686.t1;g11694.t1;g12145.t1;g12446.t1
			Bacterial secretion system	ko03070	g5414.t1;g7177.t1
		Signal transduction	Two-component system	ko02020	g332.t1;g866.t1;g2923.t1;g3106.t1;g3266.t1;g3686.t1;g3926.t1;g5468.t1;g5724.t1;g5733.t1;g6078.t1;g7458.t1;g7728.t1;g8193.t1;g8858.t1;g8893.t1;g9106.t1;g9304.t1;g9527.t1;g9953.t1;g10208.t1;g10690.t1;g11024.t1;g11713.t1;g12196.t1;g12308.t1;g12673.t1;g13234.t1;g13935.t1;g14129.t1
			MAPK signaling pathway	ko04010	g477.t1;g966.t1;g1453.t1;g1721.t1;g2761.t1;g2805.t1;g3281.t1;g3604.t1;g4136.t1;g4335.t1;g4415.t1;g4500.t1;g4554.t1;g5550.t1;g6520.t1;g8030.t1;g9960.t1;g10479.t1;g10500.t1;g10693.t1;g11054.t1;g11761.t1;g11792.t1;g12233.t1;g12267.t1;g12402.t1;g12435.t1;g12864.t1
			MAPK signaling pathway - yeast	ko04011	g707.t1;g1044.t1;g1049.t1;g1146.t1;g1371.t1;g1664.t1;g1953.t1;g2361.t1;g2774.t1;g3100.t1;g3299.t1;g3303.t1;g3375.t1;g3411.t1;g3483.t1;g3490.t1;g3603.t1;g3633.t1;g3799.t1;g3840.t1;g3912.t1;g4015.t1;g4127.t1;g4128.t1;g4146.t1;g4509.t1;g4554.t1;g4633.t1;g4807.t1;g5247.t1;g5550.t1;g5658.t1;g5944.t1;g6172.t1;g6687.t1;g6798.t1;g7090.t1;g7304.t1;g7376.t1;g7460.t1;g7681.t1;g7728.t1;g8311.t1;g8741.t1;g898…
			ErbB signaling pathway	ko04012	g1618.t1;g2761.t1;g3281.t1;g3604.t1;g4335.t1;g4554.t1;g6520.t1;g9066.t1;g10479.t1;g11054.t1;g11662.t1
			MAPK signaling pathway - fly	ko04013	g1721.t1;g2097.t1;g2154.t1;g2428.t1;g2761.t1;g3281.t1;g3604.t1;g4335.t1;g4500.t1;g4554.t1;g5865.t1;g6310.t1;g6354.t1;g6520.t1;g8030.t1;g9960.t1;g10083.t1;g11638.t1;g12267.t1;g12331.t1;g12402.t1;g13958.t1
			Ras signaling pathway	ko04014	g477.t1;g689.t1;g852.t1;g915.t1;g1453.t1;g1721.t1;g2250.t1;g2390.t1;g2761.t1;g3281.t1;g3604.t1;g4136.t1;g4335.t1;g4554.t1;g4856.t1;g5247.t1;g6266.t1;g6520.t1;g6746.t1;g8058.t1;g10220.t1;g10479.t1;g10693.t1;g11054.t1;g11619.t1;g12267.t1;g12435.t1;g12864.t1;g13786.t1
			Rap1 signaling pathway	ko04015	g915.t1;g1721.t1;g2097.t1;g2412.t1;g2783.t1;g3281.t1;g3604.t1;g4554.t1;g5247.t1;g5318.t1;g6520.t1;g9960.t1;g9962.t1;g10220.t1;g10479.t1;g11619.t1;g12267.t1;g12435.t1
			MAPK signaling pathway - plant	ko04016	g1831.t1;g2231.t1;g2653.t1;g3840.t1;g4956.t1;g6172.t1;g6339.t1;g6687.t1;g7090.t1;g9772.t1;g9928.t1;g10220.t1;g10532.t1
			Calcium signaling pathway	ko04020	g966.t1;g1230.t1;g1453.t1;g2197.t1;g2619.t1;g3774.t1;g4415.t1;g5177.t1;g6107.t1;g7033.t1;g9154.t1;g10197.t1;g10220.t1;g10479.t1;g10693.t1;g10963.t1;g12681.t1
			cGMP-PKG signaling pathway	ko04022	g966.t1;g2197.t1;g2783.t1;g3774.t1;g4415.t1;g4500.t1;g4554.t1;g5247.t1;g5318.t1;g6780.t1;g8030.t1;g9590.t1;g9962.t1;g10197.t1;g10220.t1;g10500.t1;g11619.t1;g11776.t1;g12402.t1;g13038.t1
			cAMP signaling pathway	ko04024	g915.t1;g1453.t1;g1721.t1;g2197.t1;g2390.t1;g2783.t1;g4554.t1;g4856.t1;g5247.t1;g5318.t1;g6746.t1;g6780.t1;g7018.t1;g9590.t1;g9962.t1;g10220.t1;g10693.t1;g11054.t1;g11619.t1;g11776.t1;g12267.t1;g12435.t1;g13038.t1
			NF-kappa B signaling pathway	ko04064	g737.t1;g3772.t1;g5513.t1;g8744.t1;g10840.t1;g11697.t1
			HIF-1 signaling pathway	ko04066	g601.t1;g885.t1;g1618.t1;g2429.t1;g3000.t1;g4554.t1;g4713.t1;g4741.t1;g5613.t1;g6415.t1;g7732.t1;g8400.t1;g9005.t1;g9734.t1;g9892.t1;g10479.t1;g10604.t1;g10911.t1;g11156.t1;g11464.t1;g12260.t1
			FoxO signaling pathway	ko04068	g969.t1;g2154.t1;g2203.t1;g2761.t1;g3281.t1;g3604.t1;g3840.t1;g3936.t1;g4127.t1;g4128.t1;g4335.t1;g4554.t1;g5437.t1;g5513.t1;g5865.t1;g6085.t1;g6172.t1;g6520.t1;g6552.t1;g6687.t1;g7090.t1;g9772.t1;g9928.t1;g9960.t1;g10083.t1;g12405.t1;g12832.t1
			Phosphatidylinositol signaling system	ko04070	g479.t1;g691.t1;g853.t1;g927.t1;g1049.t1;g1347.t1;g1378.t1;g1664.t1;g2318.t1;g2619.t1;g3386.t1;g3975.t1;g4878.t1;g5177.t1;g6107.t1;g6419.t1;g6649.t1;g9454.t1;g9612.t1;g9782.t1;g9923.t1;g10220.t1;g10479.t1;g13674.t1;g13856.t1
			Sphingolipid signaling pathway	ko04071	g1544.t1;g1721.t1;g2390.t1;g2783.t1;g3281.t1;g3604.t1;g4127.t1;g4128.t1;g4227.t1;g4554.t1;g4856.t1;g5234.t1;g5247.t1;g5250.t1;g5318.t1;g6520.t1;g6737.t1;g6746.t1;g7033.t1;g8298.t1;g8647.t1;g9452.t1;g9960.t1;g9962.t1;g10190.t1;g10479.t1;g11128.t1;g11619.t1;g12267.t1;g12752.t1;g13695.t1;g13783.t1;g13958.t1
			Phospholipase D signaling pathway	ko04072	g477.t1;g1049.t1;g1618.t1;g2250.t1;g2390.t1;g2761.t1;g3281.t1;g3604.t1;g4335.t1;g4554.t1;g4856.t1;g5223.t1;g5247.t1;g6044.t1;g6520.t1;g6746.t1;g7033.t1;g9332.t1;g10479.t1;g11003.t1;g11619.t1;g12864.t1
			Plant hormone signal transduction	ko04075	g1831.t1;g2653.t1;g4956.t1
			mTOR signaling pathway	ko04150	g724.t1;g1514.t1;g1618.t1;g1991.t1;g2761.t1;g2771.t1;g3203.t1;g3281.t1;g3604.t1;g4000.t1;g4023.t1;g4110.t1;g4127.t1;g4128.t1;g4129.t1;g4335.t1;g4448.t1;g4554.t1;g4741.t1;g4867.t1;g5247.t1;g5411.t1;g5613.t1;g5616.t1;g6415.t1;g6512.t1;g6520.t1;g8066.t1;g8432.t1;g8627.t1;g8649.t1;g9056.t1;g9066.t1;g9157.t1;g9174.t1;g10479.t1;g11003.t1;g11619.t1;g11662.t1;g11727.t1;g11850.t1;g12255.t1;g12849.t1;g1340…
			PI3K-Akt signaling pathway	ko04151	g1395.t1;g1544.t1;g1618.t1;g1721.t1;g2761.t1;g3281.t1;g3604.t1;g3889.t1;g4127.t1;g4128.t1;g4335.t1;g4448.t1;g4500.t1;g4554.t1;g4741.t1;g5437.t1;g5613.t1;g6415.t1;g6520.t1;g8030.t1;g8298.t1;g9056.t1;g9066.t1;g9452.t1;g9614.t1;g10479.t1;g10500.t1;g11003.t1;g11662.t1;g11727.t1;g12123.t1;g12267.t1;g12402.t1;g13281.t1;g13786.t1;g13958.t1
			AMPK signaling pathway	ko04152	g969.t1;g1253.t1;g1544.t1;g1618.t1;g2312.t1;g3548.t1;g4127.t1;g4128.t1;g4129.t1;g4713.t1;g4866.t1;g4889.t1;g6275.t1;g7064.t1;g8053.t1;g8163.t1;g8298.t1;g9056.t1;g9065.t1;g9452.t1;g9485.t1;g10386.t1;g11003.t1;g11885.t1;g12405.t1;g12996.t1;g13281.t1;g13958.t1
			Wnt signaling pathway	ko04310	g737.t1;g966.t1;g1453.t1;g1721.t1;g4415.t1;g5247.t1;g7155.t1;g8744.t1;g9066.t1;g9520.t1;g9964.t1;g10479.t1;g10604.t1;g10693.t1;g10840.t1;g11619.t1;g11662.t1;g11697.t1;g12063.t1;g12267.t1;g12900.t1
			Notch signaling pathway	ko04330	g4640.t1;g8469.t1;g10047.t1;g14126.t1
			Hedgehog signaling pathway	ko04340	g1453.t1;g6939.t1;g9066.t1;g9520.t1;g9964.t1;g10451.t1;g10693.t1;g11662.t1;g12900.t1
			Hedgehog signaling pathway - fly	ko04341	g1453.t1;g6939.t1;g9066.t1;g9520.t1;g9964.t1;g10451.t1;g10604.t1;g10693.t1;g11662.t1;g12063.t1;g12900.t1
			TGF-beta signaling pathway	ko04350	g4554.t1;g5247.t1;g9452.t1;g9964.t1;g10604.t1;g11619.t1;g12063.t1;g13958.t1
			VEGF signaling pathway	ko04370	g477.t1;g966.t1;g1721.t1;g3281.t1;g3604.t1;g4415.t1;g4554.t1;g6520.t1;g7033.t1;g9163.t1;g9960.t1;g10479.t1;g12267.t1;g12864.t1
			Apelin signaling pathway	ko04371	g969.t1;g1453.t1;g1618.t1;g2783.t1;g3281.t1;g3295.t1;g3604.t1;g4554.t1;g5318.t1;g5613.t1;g6520.t1;g7033.t1;g9962.t1;g10220.t1;g10693.t1;g11521.t1;g12405.t1;g13674.t1;g13786.t1
			Hippo signaling pathway	ko04390	g2412.t1;g3002.t1;g8298.t1;g9066.t1;g9452.t1;g9520.t1;g9614.t1;g11662.t1;g11776.t1;g11829.t1;g11830.t1;g12123.t1;g12900.t1;g13038.t1;g13958.t1
			Hippo signaling pathway - fly	ko04391	g2412.t1;g3002.t1;g8298.t1;g9452.t1;g9614.t1;g10870.t1;g11829.t1;g11830.t1;g12123.t1;g13958.t1
			Hippo signaling pathway - multiple species	ko04392	g2316.t1;g2361.t1;g3002.t1;g5030.t1;g11054.t1;g11829.t1;g11830.t1;g13733.t1
			JAK-STAT signaling pathway	ko04630	g1618.t1;g2761.t1;g4335.t1;g10619.t1;g10621.t1;g11101.t1
			TNF signaling pathway	ko04668	g4500.t1;g4554.t1;g8030.t1;g8111.t1;g9164.t1;g9960.t1;g10500.t1;g12402.t1
		Signaling molecules and interaction	Neuroactive ligand-receptor interaction	ko04080	g5205.t1;g9564.t1
	Genetic Information Processing	Folding, sorting and degradation	RNA degradation	ko03018	g328.t1;g743.t1;g744.t1;g1039.t1;g1048.t1;g1711.t1;g2144.t1;g2331.t1;g2524.t1;g2792.t1;g3151.t1;g3251.t1;g3992.t1;g4248.t1;g4545.t1;g4713.t1;g4732.t1;g5503.t1;g5740.t1;g6251.t1;g6651.t1;g6809.t1;g8017.t1;g8518.t1;g8686.t1;g9005.t1;g9071.t1;g10172.t1;g10186.t1;g10337.t1;g10475.t1;g10910.t1;g10931.t1;g11651.t1;g11652.t1;g11954.t1;g12669.t1;g12671.t1;g13156.t1;g13164.t1;g13278.t1;g13371.t1;g13412.t1…
			Proteasome	ko03050	g22.t1;g886.t1;g1283.t1;g1368.t1;g1665.t1;g2066.t1;g2384.t1;g2583.t1;g2997.t1;g3098.t1;g3110.t1;g3198.t1;g3397.t1;g3474.t1;g4608.t1;g4728.t1;g5228.t1;g5237.t1;g6525.t1;g6554.t1;g6647.t1;g8183.t1;g8207.t1;g8470.t1;g8890.t1;g8895.t1;g9619.t1;g9656.t1;g9658.t1;g10176.t1;g10895.t1;g11663.t1;g11723.t1;g11983.t1;g12742.t1;g12760.t1;g12822.t1;g13585.t1
			Protein export	ko03060	g50.t1;g1700.t1;g3525.t1;g3957.t1;g4541.t1;g4731.t1;g4858.t1;g5414.t1;g6042.t1;g6650.t1;g7103.t1;g7152.t1;g7177.t1;g9903.t1;g10605.t1;g10948.t1;g12407.t1;g12423.t1;g14009.t1
			Ubiquitin mediated proteolysis	ko04120	g184.t1;g249.t1;g489.t1;g697.t1;g779.t1;g1223.t1;g1435.t1;g1683.t1;g1990.t1;g2015.t1;g2374.t1;g2379.t1;g2428.t1;g2438.t1;g2529.t1;g2755.t1;g3000.t1;g3202.t1;g3265.t1;g3601.t1;g3687.t1;g3772.t1;g3979.t1;g4403.t1;g5514.t1;g5612.t1;g5694.t1;g6087.t1;g6335.t1;g6772.t1;g7059.t1;g8484.t1;g8519.t1;g8628.t1;g9520.t1;g9648.t1;g9836.t1;g9964.t1;g9978.t1;g10188.t1;g10243.t1;g10451.t1;g10465.t1;g10537.t1;g10…
			Sulfur relay system	ko04122	g323.t1;g2193.t1;g2408.t1;g3154.t1;g3381.t1;g6330.t1;g8564.t1;g9749.t1
			SNARE interactions in vesicular transport	ko04130	g163.t1;g596.t1;g1211.t1;g2095.t1;g2579.t1;g2888.t1;g3778.t1;g5216.t1;g6205.t1;g6565.t1;g6914.t1;g7472.t1;g9237.t1;g9503.t1;g10221.t1;g10878.t1;g12429.t1;g13638.t1
			Protein processing in endoplasmic reticulum	ko04141	g83.t1;g184.t1;g289.t1;g593.t1;g600.t1;g1021.t1;g1056.t1;g1171.t1;g1223.t1;g1410.t1;g1454.t1;g1463.t1;g1617.t1;g1655.t1;g1700.t1;g1927.t1;g2428.t1;g2587.t1;g2787.t1;g3078.t1;g3252.t1;g3703.t1;g3775.t1;g3889.t1;g3993.t1;g4006.t1;g4058.t1;g4535.t1;g4555.t1;g4855.t1;g4858.t1;g4899.t1;g5412.t1;g5442.t1;g5511.t1;g5694.t1;g5770.t1;g6042.t1;g6152.t1;g6210.t1;g6285.t1;g6343.t1;g6470.t1;g7062.t1;g7174.t1;…
		Replication and repair	DNA replication	ko03030	g605.t1;g1046.t1;g1886.t1;g2976.t1;g2978.t1;g3596.t1;g4876.t1;g5815.t1;g5957.t1;g6196.t1;g6402.t1;g6762.t1;g6879.t1;g6884.t1;g7419.t1;g7797.t1;g8114.t1;g8688.t1;g9085.t1;g9647.t1;g9889.t1;g10002.t1;g10156.t1;g10191.t1;g10932.t1;g11122.t1;g11757.t1;g12261.t1;g12403.t1;g12786.t1;g13010.t1;g13980.t1;g14028.t1
			Base excision repair	ko03410	g54.t1;g1046.t1;g1592.t1;g1681.t1;g1919.t1;g2652.t1;g2655.t1;g3223.t1;g3762.t1;g5459.t1;g5529.t1;g5963.t1;g6879.t1;g7582.t1;g8114.t1;g8688.t1;g9007.t1;g10002.t1;g10156.t1;g10932.t1;g11122.t1;g11808.t1;g11845.t1;g11990.t1;g12261.t1;g12486.t1;g12940.t1;g13010.t1;g14028.t1
			Nucleotide excision repair	ko03420	g985.t1;g1410.t1;g1804.t1;g2374.t1;g2976.t1;g2978.t1;g3103.t1;g3596.t1;g3687.t1;g5327.t1;g5514.t1;g5676.t1;g6879.t1;g7296.t1;g7419.t1;g8114.t1;g8258.t1;g8324.t1;g8688.t1;g9085.t1;g9647.t1;g9727.t1;g10002.t1;g10156.t1;g10191.t1;g10604.t1;g10674.t1;g10858.t1;g10932.t1;g11122.t1;g11637.t1;g11810.t1;g11956.t1;g12232.t1;g12246.t1;g12261.t1;g12403.t1;g12652.t1;g13010.t1;g13178.t1;g13395.t1;g14028.t1
			Mismatch repair	ko03430	g817.t1;g2976.t1;g2978.t1;g3596.t1;g3768.t1;g5948.t1;g6236.t1;g6879.t1;g7419.t1;g8114.t1;g9085.t1;g9647.t1;g9727.t1;g10191.t1;g10900.t1;g10932.t1;g11122.t1;g11387.t1;g12261.t1;g12403.t1;g13360.t1;g14028.t1
			Homologous recombination	ko03440	g109.t1;g886.t1;g1034.t1;g1422.t1;g3429.t1;g3596.t1;g4537.t1;g5378.t1;g5445.t1;g5513.t1;g6879.t1;g7419.t1;g7433.t1;g8114.t1;g10002.t1;g10205.t1;g10252.t1;g10932.t1;g11645.t1;g11767.t1;g12403.t1;g12736.t1;g12830.t1
			Non-homologous end-joining	ko03450	g54.t1;g104.t1;g157.t1;g1046.t1;g1919.t1;g3429.t1;g5419.t1;g6175.t1;g7433.t1;g9108.t1;g11645.t1
			Fanconi anemia pathway	ko03460	g95.t1;g109.t1;g1363.t1;g1422.t1;g1674.t1;g1804.t1;g3203.t1;g3596.t1;g3765.t1;g5200.t1;g5378.t1;g5420.t1;g5445.t1;g6236.t1;g7419.t1;g8717.t1;g10205.t1;g10252.t1;g10380.t1;g10900.t1;g12403.t1;g12830.t1;g13395.t1
		Transcription	RNA polymerase	ko03020	g1474.t1;g2768.t1;g3201.t1;g3293.t1;g3530.t1;g5623.t1;g6002.t1;g6515.t1;g7114.t1;g7678.t1;g8467.t1;g8620.t1;g8831.t1;g9121.t1;g9636.t1;g10070.t1;g10474.t1;g10776.t1;g11341.t1;g11766.t1;g11796.t1;g11821.t1;g12228.t1;g12296.t1;g12522.t1;g12823.t1;g13589.t1;g13613.t1;g13795.t1
			Basal transcription factors	ko03022	g985.t1;g1774.t1;g1942.t1;g2597.t1;g3059.t1;g3071.t1;g3103.t1;g3290.t1;g3886.t1;g4018.t1;g5327.t1;g5423.t1;g5676.t1;g6872.t1;g8324.t1;g10177.t1;g10210.t1;g10674.t1;g10858.t1;g11151.t1;g11537.t1;g11852.t1;g11965.t1;g12069.t1;g12232.t1;g12246.t1;g12418.t1;g12652.t1;g12815.t1;g13178.t1;g13607.t1;g13748.t1
			Spliceosome	ko03040	g570.t1;g701.t1;g751.t1;g961.t1;g1275.t1;g1382.t1;g1435.t1;g1458.t1;g1675.t1;g1705.t1;g1889.t1;g2080.t1;g2302.t1;g2588.t1;g3294.t1;g3385.t1;g3410.t1;g3638.t1;g3761.t1;g3763.t1;g3995.t1;g4468.t1;g4514.t1;g4590.t1;g4742.t1;g5064.t1;g5110.t1;g5111.t1;g5192.t1;g5212.t1;g5418.t1;g5460.t1;g5502.t1;g6077.t1;g6163.t1;g6258.t1;g6835.t1;g7393.t1;g7437.t1;g7479.t1;g7571.t1;g7753.t1;g8017.t1;g8024.t1;g8158.t…
		Translation	Aminoacyl-tRNA biosynthesis	ko00970	g229.t1;g418.t1;g855.t1;g998.t1;g1054.t1;g1712.t1;g2079.t1;g2135.t1;g2393.t1;g2633.t1;g3636.t1;g3684.t1;g3710.t1;g4005.t1;g4130.t1;g4388.t1;g4907.t1;g5066.t1;g5263.t1;g5725.t1;g5856.t1;g6127.t1;g6135.t1;g6345.t1;g7073.t1;g7220.t1;g8228.t1;g8431.t1;g8436.t1;g8444.t1;g8869.t1;g9057.t1;g9453.t1;g10494.t1;g10853.t1;g10961.t1;g11242.t1;g11339.t1;g11804.t1;g11843.t1;g12127.t1;g12775.t1;g12776.t1;g13752…
			Ribosome biogenesis in eukaryotes	ko03008	g446.t1;g737.t1;g780.t1;g1170.t1;g1181.t1;g1214.t1;g1278.t1;g1446.t1;g1657.t1;g2368.t1;g2634.t1;g2804.t1;g3093.t1;g3176.t1;g3272.t1;g3287.t1;g3385.t1;g3756.t1;g3777.t1;g3794.t1;g3939.t1;g4138.t1;g4530.t1;g4567.t1;g4732.t1;g4743.t1;g4891.t1;g5449.t1;g5543.t1;g5545.t1;g5723.t1;g5958.t1;g6129.t1;g6248.t1;g6526.t1;g6538.t1;g6579.t1;g6641.t1;g6863.t1;g6864.t1;g7315.t1;g8527.t1;g8568.t1;g8685.t1;g8699.…
			Ribosome	ko03010	g101.t1;g324.t1;g489.t1;g506.t1;g518.t1;g534.t1;g571.t1;g696.t1;g778.t1;g779.t1;g843.t1;g1020.t1;g1247.t1;g1282.t1;g1400.t1;g1447.t1;g1676.t1;g1677.t1;g1839.t1;g1840.t1;g2076.t1;g2194.t1;g2210.t1;g2414.t1;g2629.t1;g2639.t1;g3172.t1;g3477.t1;g3485.t1;g3486.t1;g3898.t1;g3983.t1;g4002.t1;g4231.t1;g4305.t1;g4531.t1;g4885.t1;g4902.t1;g4995.t1;g5150.t1;g5215.t1;g5221.t1;g5246.t1;g5307.t1;g5331.t1;g5375…
			Nucleocytoplasmic transport	ko03013	g162.t1;g570.t1;g701.t1;g961.t1;g1214.t1;g1275.t1;g1483.t1;g2357.t1;g2634.t1;g2776.t1;g3165.t1;g3210.t1;g3772.t1;g3776.t1;g4468.t1;g4560.t1;g4579.t1;g4867.t1;g5377.t1;g5418.t1;g5449.t1;g5512.t1;g6027.t1;g6163.t1;g6212.t1;g6248.t1;g6354.t1;g6522.t1;g6816.t1;g6958.t1;g7289.t1;g8108.t1;g8208.t1;g8613.t1;g8740.t1;g8892.t1;g9067.t1;g9077.t1;g9099.t1;g9161.t1;g9162.t1;g9189.t1;g9231.t1;g9476.t1;g9659.t…
			mRNA surveillance pathway	ko03015	g162.t1;g562.t1;g570.t1;g701.t1;g733.t1;g961.t1;g1052.t1;g1275.t1;g1345.t1;g1431.t1;g1441.t1;g1544.t1;g2634.t1;g3008.t1;g3195.t1;g3776.t1;g4324.t1;g5418.t1;g5449.t1;g5998.t1;g6163.t1;g6212.t1;g6918.t1;g8208.t1;g8298.t1;g8518.t1;g8613.t1;g8975.t1;g9067.t1;g9119.t1;g9452.t1;g9476.t1;g9659.t1;g10337.t1;g10636.t1;g10875.t1;g11328.t1;g11704.t1;g11706.t1;g11776.t1;g11782.t1;g11984.t1;g12057.t1;g12131.t…
	Human Diseases	Cancer: overview	Pathways in cancer	ko05200	g6.t1;g53.t1;g388.t1;g565.t1;g890.t1;g1267.t1;g1453.t1;g1618.t1;g1721.t1;g2268.t1;g2390.t1;g2761.t1;g2783.t1;g3000.t1;g3021.t1;g3210.t1;g3281.t1;g3374.t1;g3604.t1;g3889.t1;g3934.t1;g4335.t1;g4554.t1;g4856.t1;g4990.t1;g5194.t1;g5247.t1;g5318.t1;g5378.t1;g5948.t1;g6142.t1;g6266.t1;g6520.t1;g6746.t1;g8270.t1;g8469.t1;g8560.t1;g8717.t1;g9066.t1;g9112.t1;g9677.t1;g9800.t1;g9962.t1;g9964.t1;g10220.t1;g…
			Transcriptional misregulation in cancer	ko05202	g443.t1;g2136.t1;g3261.t1;g3995.t1;g5513.t1;g6079.t1;g7672.t1;g8469.t1;g8717.t1;g9618.t1;g10601.t1;g12227.t1
			Viral carcinogenesis	ko05203	g27.t1;g428.t1;g698.t1;g731.t1;g1368.t1;g1453.t1;g1721.t1;g1825.t1;g1942.t1;g2048.t1;g3281.t1;g3290.t1;g3604.t1;g3687.t1;g3936.t1;g4500.t1;g4554.t1;g4627.t1;g4640.t1;g4727.t1;g5247.t1;g5676.t1;g6332.t1;g6520.t1;g8030.t1;g8469.t1;g9013.t1;g9078.t1;g9163.t1;g9614.t1;g10047.t1;g10406.t1;g10500.t1;g10693.t1;g10700.t1;g10858.t1;g11535.t1;g11537.t1;g11619.t1;g11663.t1;g11890.t1;g11965.t1;g12069.t1;g121…
			Chemical carcinogenesis - DNA adducts	ko05204	g6.t1;g53.t1;g388.t1;g631.t1;g890.t1;g1267.t1;g2268.t1;g2470.t1;g3021.t1;g3374.t1;g3934.t1;g4990.t1;g5158.t1;g5588.t1;g6067.t1;g6142.t1;g8270.t1;g8560.t1;g9112.t1;g9677.t1;g9800.t1;g10053.t1;g12004.t1;g12802.t1;g12859.t1;g12997.t1;g13342.t1
			Proteoglycans in cancer	ko05205	g915.t1;g1181.t1;g1453.t1;g1618.t1;g1721.t1;g2412.t1;g2761.t1;g3281.t1;g3604.t1;g3995.t1;g4108.t1;g4127.t1;g4128.t1;g4335.t1;g4448.t1;g4554.t1;g5247.t1;g5613.t1;g6520.t1;g9163.t1;g9960.t1;g10479.t1;g10693.t1;g11054.t1;g11619.t1;g11776.t1;g12267.t1;g13038.t1
			MicroRNAs in cancer	ko05206	g361.t1;g1414.t1;g1618.t1;g1813.t1;g2594.t1;g2761.t1;g3281.t1;g3400.t1;g3604.t1;g3772.t1;g4335.t1;g4554.t1;g4621.t1;g5247.t1;g5513.t1;g5550.t1;g6462.t1;g6520.t1;g7672.t1;g8469.t1;g8522.t1;g9056.t1;g10479.t1;g10916.t1;g11619.t1;g11813.t1;g11912.t1;g12446.t1
			Chemical carcinogenesis - receptor activation	ko05207	g6.t1;g53.t1;g388.t1;g631.t1;g890.t1;g1267.t1;g1453.t1;g1618.t1;g2268.t1;g2357.t1;g2470.t1;g2761.t1;g2783.t1;g3021.t1;g3281.t1;g3374.t1;g3604.t1;g3889.t1;g3934.t1;g4335.t1;g4500.t1;g4554.t1;g4990.t1;g5158.t1;g5206.t1;g5318.t1;g5588.t1;g6067.t1;g6142.t1;g6520.t1;g8030.t1;g8270.t1;g8560.t1;g9112.t1;g9677.t1;g9800.t1;g9962.t1;g10053.t1;g10479.t1;g10500.t1;g10693.t1;g12004.t1;g12402.t1;g12802.t1;g128…
			Chemical carcinogenesis - reactive oxygen species	ko05208	g6.t1;g53.t1;g388.t1;g426.t1;g631.t1;g890.t1;g1267.t1;g1301.t1;g1357.t1;g1682.t1;g1721.t1;g2154.t1;g2268.t1;g2297.t1;g2390.t1;g2470.t1;g2525.t1;g2761.t1;g2993.t1;g3021.t1;g3062.t1;g3189.t1;g3192.t1;g3281.t1;g3374.t1;g3604.t1;g3686.t1;g3774.t1;g3840.t1;g3934.t1;g4127.t1;g4128.t1;g4335.t1;g4419.t1;g4554.t1;g4749.t1;g4856.t1;g4990.t1;g5155.t1;g5158.t1;g5357.t1;g5532.t1;g5549.t1;g5588.t1;g5622.t1;g57…
			Central carbon metabolism in cancer	ko05230	g601.t1;g1618.t1;g2211.t1;g3054.t1;g3281.t1;g3604.t1;g4252.t1;g4554.t1;g4627.t1;g4713.t1;g6520.t1;g8400.t1;g9734.t1;g9892.t1;g10911.t1;g11156.t1;g11167.t1;g11464.t1;g12260.t1
			Choline metabolism in cancer	ko05231	g250.t1;g477.t1;g703.t1;g1049.t1;g1618.t1;g1721.t1;g1806.t1;g2084.t1;g2390.t1;g2761.t1;g3162.t1;g3281.t1;g3604.t1;g4127.t1;g4128.t1;g4335.t1;g4554.t1;g4856.t1;g5582.t1;g6520.t1;g6746.t1;g8372.t1;g10479.t1;g11003.t1;g12267.t1;g12864.t1
			PD-L1 expression and PD-1 checkpoint pathway in cancer	ko05235	g737.t1;g966.t1;g1618.t1;g3281.t1;g3604.t1;g4415.t1;g4554.t1;g6520.t1;g8744.t1;g9960.t1;g10840.t1;g11697.t1
		Cancer: specific types	Colorectal cancer	ko05210	g1618.t1;g1721.t1;g2761.t1;g3281.t1;g3604.t1;g4335.t1;g4554.t1;g5247.t1;g5948.t1;g6520.t1;g8717.t1;g9066.t1;g10900.t1;g11387.t1;g11619.t1;g11662.t1;g12267.t1;g12673.t1;g13360.t1
			Renal cell carcinoma	ko05211	g1721.t1;g2761.t1;g3000.t1;g3281.t1;g3604.t1;g4335.t1;g4554.t1;g6520.t1;g10604.t1;g11054.t1;g12267.t1;g12435.t1;g13735.t1
			Pancreatic cancer	ko05212	g1618.t1;g1721.t1;g2390.t1;g3281.t1;g3604.t1;g4554.t1;g4856.t1;g5378.t1;g6266.t1;g6520.t1;g6746.t1;g8717.t1;g12267.t1
			Endometrial cancer	ko05213	g2761.t1;g3281.t1;g3604.t1;g4127.t1;g4128.t1;g4335.t1;g4554.t1;g6520.t1;g8717.t1;g9066.t1;g10900.t1;g11662.t1
			Glioma	ko05214	g1230.t1;g1618.t1;g2761.t1;g3281.t1;g3604.t1;g4335.t1;g4554.t1;g6520.t1;g8717.t1;g9154.t1;g10220.t1;g10479.t1;g10963.t1
			Prostate cancer	ko05215	g1618.t1;g2761.t1;g3281.t1;g3604.t1;g3889.t1;g4127.t1;g4128.t1;g4335.t1;g4554.t1;g6520.t1;g9066.t1;g10500.t1;g11662.t1
			Thyroid cancer	ko05216	g3210.t1;g3281.t1;g3604.t1;g4554.t1;g6520.t1;g8717.t1
			Basal cell carcinoma	ko05217	g8717.t1;g9066.t1;g11662.t1
			Melanoma	ko05218	g3281.t1;g3604.t1;g4554.t1;g6520.t1;g8717.t1
			Bladder cancer	ko05219	g3281.t1;g3604.t1;g4554.t1;g6520.t1
			Chronic myeloid leukemia	ko05220	g2761.t1;g3281.t1;g3604.t1;g4335.t1;g4554.t1;g6520.t1;g8469.t1;g8717.t1
			Acute myeloid leukemia	ko05221	g1618.t1;g2761.t1;g3281.t1;g3604.t1;g4335.t1;g4554.t1;g6520.t1
			Small cell lung cancer	ko05222	g565.t1;g8717.t1;g12673.t1
			Non-small cell lung cancer	ko05223	g2761.t1;g3264.t1;g3281.t1;g3604.t1;g4127.t1;g4128.t1;g4335.t1;g4554.t1;g6520.t1;g8717.t1;g10479.t1
			Breast cancer	ko05224	g1618.t1;g2761.t1;g3281.t1;g3604.t1;g4335.t1;g4554.t1;g6520.t1;g8717.t1;g9066.t1;g11662.t1
			Hepatocellular carcinoma	ko05225	g6.t1;g53.t1;g225.t1;g388.t1;g890.t1;g1267.t1;g1618.t1;g2268.t1;g2412.t1;g2761.t1;g3021.t1;g3281.t1;g3374.t1;g3604.t1;g3934.t1;g4335.t1;g4554.t1;g4990.t1;g5194.t1;g6142.t1;g6240.t1;g6520.t1;g8270.t1;g8560.t1;g8717.t1;g9066.t1;g9112.t1;g9677.t1;g9800.t1;g10479.t1;g11662.t1;g11844.t1;g12004.t1;g12802.t1;g12859.t1;g12997.t1;g13177.t1;g13342.t1;g13719.t1
			Gastric cancer	ko05226	g1414.t1;g1618.t1;g2594.t1;g2761.t1;g3281.t1;g3604.t1;g4335.t1;g4554.t1;g4621.t1;g5194.t1;g6462.t1;g6520.t1;g8717.t1;g9066.t1;g10900.t1;g10916.t1;g11662.t1;g12446.t1
		Cardiovascular disease	Hypertrophic cardiomyopathy	ko05410	g969.t1;g2197.t1;g2412.t1;g12405.t1
			Arrhythmogenic right ventricular cardiomyopathy	ko05412	g2197.t1;g2412.t1
			Dilated cardiomyopathy	ko05414	g1453.t1;g2197.t1;g2412.t1;g10693.t1
			Diabetic cardiomyopathy	ko05415	g426.t1;g1357.t1;g1618.t1;g1682.t1;g1721.t1;g2197.t1;g2211.t1;g2297.t1;g2429.t1;g2525.t1;g2707.t1;g2993.t1;g3062.t1;g3189.t1;g3192.t1;g3298.t1;g3686.t1;g3774.t1;g5155.t1;g5250.t1;g5357.t1;g5532.t1;g5622.t1;g5733.t1;g5812.t1;g5871.t1;g6038.t1;g6221.t1;g6252.t1;g6260.t1;g7447.t1;g7732.t1;g7742.t1;g8430.t1;g8630.t1;g8636.t1;g8830.t1;g8893.t1;g9066.t1;g9539.t1;g9657.t1;g9960.t1;g10074.t1;g10173.t1;g1…
			Viral myocarditis	ko05416	g1721.t1;g2412.t1;g12267.t1;g12673.t1;g13979.t1
			Lipid and atherosclerosis	ko05417	g83.t1;g966.t1;g1721.t1;g2154.t1;g2429.t1;g3281.t1;g3604.t1;g3889.t1;g4058.t1;g4127.t1;g4128.t1;g4415.t1;g4554.t1;g4899.t1;g5247.t1;g5865.t1;g6520.t1;g7346.t1;g8426.t1;g9066.t1;g9960.t1;g10083.t1;g10220.t1;g10479.t1;g10500.t1;g11619.t1;g11662.t1;g11761.t1;g11792.t1;g11876.t1;g12267.t1;g12435.t1;g12673.t1;g13539.t1;g14009.t1
			Fluid shear stress and atherosclerosis	ko05418	g6.t1;g53.t1;g388.t1;g890.t1;g1267.t1;g1429.t1;g1721.t1;g2134.t1;g2268.t1;g2412.t1;g3021.t1;g3374.t1;g3889.t1;g3934.t1;g4409.t1;g4990.t1;g5247.t1;g5550.t1;g6142.t1;g6254.t1;g8270.t1;g8426.t1;g8560.t1;g9112.t1;g9162.t1;g9505.t1;g9677.t1;g9710.t1;g9800.t1;g9960.t1;g10220.t1;g10486.t1;g11619.t1;g11894.t1;g12004.t1;g12194.t1;g12267.t1;g12802.t1;g12859.t1;g12997.t1;g13342.t1;g13688.t1
		Drug resistance: antimicrobial	beta-Lactam resistance	ko01501	g9249.t1;g9730.t1
			Cationic antimicrobial peptide (CAMP) resistance	ko01503	g9249.t1
		Drug resistance: antineoplastic	EGFR tyrosine kinase inhibitor resistance	ko01521	g1618.t1;g2761.t1;g3281.t1;g3604.t1;g4136.t1;g4335.t1;g4554.t1;g4741.t1;g5613.t1;g6415.t1;g6520.t1;g9066.t1;g10479.t1;g11662.t1
			Endocrine resistance	ko01522	g1453.t1;g1618.t1;g2761.t1;g3281.t1;g3604.t1;g4335.t1;g4554.t1;g6520.t1;g9960.t1;g10693.t1
			Antifolate resistance	ko01523	g849.t1;g850.t1;g1747.t1;g3097.t1;g4506.t1;g4697.t1;g5203.t1;g5657.t1;g8701.t1;g12285.t1;g12790.t1;g13045.t1
			Platinum drug resistance	ko01524	g6.t1;g53.t1;g388.t1;g890.t1;g1267.t1;g1363.t1;g1674.t1;g2231.t1;g2268.t1;g3021.t1;g3170.t1;g3374.t1;g3753.t1;g3934.t1;g4127.t1;g4128.t1;g4554.t1;g4990.t1;g5513.t1;g5948.t1;g6142.t1;g6339.t1;g8270.t1;g8462.t1;g8560.t1;g9112.t1;g9677.t1;g9800.t1;g10160.t1;g10900.t1;g11387.t1;g11637.t1;g12004.t1;g12673.t1;g12802.t1;g12859.t1;g12997.t1;g13342.t1;g13360.t1;g13395.t1
		Endocrine and metabolic disease	Type II diabetes mellitus	ko04930	g601.t1;g1618.t1;g4554.t1;g4627.t1;g8400.t1;g9734.t1;g9892.t1;g11156.t1
			Insulin resistance	ko04931	g969.t1;g1618.t1;g4127.t1;g4128.t1;g6252.t1;g9066.t1;g9657.t1;g9961.t1;g11662.t1;g11776.t1;g12405.t1;g13038.t1;g13281.t1;g13367.t1
			Non-alcoholic fatty liver disease	ko04932	g83.t1;g426.t1;g969.t1;g1357.t1;g1682.t1;g1721.t1;g2297.t1;g2525.t1;g3062.t1;g3189.t1;g3548.t1;g3686.t1;g4058.t1;g4899.t1;g5155.t1;g5357.t1;g5532.t1;g5622.t1;g5733.t1;g5812.t1;g6221.t1;g6275.t1;g7447.t1;g7742.t1;g8430.t1;g8636.t1;g8830.t1;g8893.t1;g9066.t1;g9539.t1;g9960.t1;g10074.t1;g10298.t1;g10470.t1;g10500.t1;g10576.t1;g10637.t1;g10639.t1;g11057.t1;g11623.t1;g11662.t1;g11701.t1;g12267.t1;g123…
			AGE-RAGE signaling pathway in diabetic complications	ko04933	g1721.t1;g2429.t1;g2589.t1;g2619.t1;g3281.t1;g3604.t1;g4554.t1;g5177.t1;g6107.t1;g6520.t1;g8426.t1;g9960.t1;g10479.t1;g12267.t1
			Cushing syndrome	ko04934	g1453.t1;g2555.t1;g2783.t1;g4500.t1;g4554.t1;g5318.t1;g5786.t1;g8030.t1;g9066.t1;g9962.t1;g10500.t1;g10693.t1;g11662.t1;g11797.t1;g12402.t1;g12435.t1;g13735.t1
			Alcoholic liver disease	ko04936	g769.t1;g969.t1;g1064.t1;g2312.t1;g3548.t1;g3653.t1;g4866.t1;g5353.t1;g5852.t1;g6275.t1;g6808.t1;g7018.t1;g7064.t1;g7168.t1;g7583.t1;g8226.t1;g8488.t1;g9066.t1;g9485.t1;g9960.t1;g11255.t1;g11467.t1;g11662.t1;g11850.t1;g11885.t1;g12405.t1;g13570.t1
			Type I diabetes mellitus	ko04940	g1884.t1;g9277.t1;g13539.t1
		Immune disease	Systemic lupus erythematosus	ko05322	g427.t1;g428.t1;g478.t1;g698.t1;g2048.t1;g5064.t1;g6258.t1;g10213.t1;g10601.t1;g12226.t1;g12227.t1
			Rheumatoid arthritis	ko05323	g724.t1;g3007.t1;g3289.t1;g3304.t1;g3384.t1;g5368.t1;g5616.t1;g8066.t1;g8649.t1;g9157.t1;g12318.t1;g12849.t1;g13805.t1
			Primary immunodeficiency	ko05340	g379.t1;g1224.t1;g4012.t1;g4221.t1;g11808.t1
		Infectious disease: bacterial	Bacterial invasion of epithelial cells	ko05100	g1721.t1;g1930.t1;g2412.t1;g3757.t1;g5247.t1;g7392.t1;g8666.t1;g9163.t1;g9430.t1;g10185.t1;g11619.t1;g11745.t1;g12267.t1;g12650.t1;g13596.t1;g14063.t1
			Vibrio cholerae infection	ko05110	g724.t1;g1453.t1;g1700.t1;g2412.t1;g3007.t1;g3289.t1;g3304.t1;g3384.t1;g5223.t1;g5368.t1;g5616.t1;g8066.t1;g8649.t1;g9157.t1;g9332.t1;g10211.t1;g10479.t1;g10693.t1;g10948.t1;g12318.t1;g12423.t1;g12849.t1;g13805.t1
			Epithelial cell signaling in Helicobacter pylori infection	ko05120	g724.t1;g1721.t1;g3007.t1;g3289.t1;g3304.t1;g3384.t1;g5368.t1;g5616.t1;g8066.t1;g8649.t1;g9157.t1;g9960.t1;g11054.t1;g12267.t1;g12318.t1;g12849.t1;g13805.t1
			Pathogenic Escherichia coli infection	ko05130	g1056.t1;g1437.t1;g1721.t1;g1767.t1;g1769.t1;g1930.t1;g2250.t1;g2412.t1;g3012.t1;g3637.t1;g3757.t1;g4554.t1;g4555.t1;g5223.t1;g5247.t1;g5617.t1;g7346.t1;g7732.t1;g7734.t1;g8666.t1;g8722.t1;g8971.t1;g9332.t1;g9430.t1;g9455.t1;g9526.t1;g9960.t1;g10703.t1;g10999.t1;g11054.t1;g11619.t1;g11656.t1;g11745.t1;g11876.t1;g12267.t1;g12650.t1;g12667.t1;g12673.t1;g13644.t1;g14063.t1
			Shigellosis	ko05131	g327.t1;g489.t1;g601.t1;g779.t1;g1618.t1;g1721.t1;g1930.t1;g1991.t1;g2097.t1;g2250.t1;g2373.t1;g2412.t1;g2428.t1;g2589.t1;g2619.t1;g2755.t1;g3295.t1;g3757.t1;g4237.t1;g4246.t1;g4554.t1;g5177.t1;g5223.t1;g5247.t1;g5411.t1;g5513.t1;g6085.t1;g6107.t1;g6177.t1;g7346.t1;g7392.t1;g7393.t1;g8400.t1;g8628.t1;g8666.t1;g9056.t1;g9066.t1;g9163.t1;g9332.t1;g9430.t1;g9520.t1;g9734.t1;g9892.t1;g9960.t1;g9964.t…
			Salmonella infection	ko05132	g441.t1;g649.t1;g689.t1;g729.t1;g813.t1;g852.t1;g1429.t1;g1721.t1;g1930.t1;g2097.t1;g2134.t1;g2190.t1;g2250.t1;g2412.t1;g3012.t1;g3264.t1;g3757.t1;g3889.t1;g4554.t1;g5026.t1;g5223.t1;g5247.t1;g5262.t1;g5367.t1;g5617.t1;g5772.t1;g6254.t1;g6771.t1;g7153.t1;g7167.t1;g7346.t1;g7392.t1;g7732.t1;g7796.t1;g8058.t1;g8086.t1;g8108.t1;g8666.t1;g8800.t1;g8824.t1;g8971.t1;g9332.t1;g9430.t1;g9455.t1;g9505.t1;…
			Pertussis	ko05133	g2783.t1;g3476.t1;g4554.t1;g5247.t1;g5318.t1;g7346.t1;g9960.t1;g9962.t1;g10220.t1;g11619.t1;g11876.t1;g12444.t1;g13540.t1
			Legionellosis	ko05134	g2579.t1;g2787.t1;g4370.t1;g5223.t1;g9099.t1;g9332.t1;g10063.t1;g10148.t1;g11761.t1;g11792.t1;g12667.t1;g12673.t1;g13539.t1
			Yersinia infection	ko05135	g250.t1;g703.t1;g1049.t1;g1437.t1;g1721.t1;g1767.t1;g1806.t1;g1930.t1;g2250.t1;g2412.t1;g3162.t1;g3757.t1;g4554.t1;g5247.t1;g7346.t1;g7392.t1;g8372.t1;g8666.t1;g9066.t1;g9163.t1;g9430.t1;g9960.t1;g11619.t1;g11662.t1;g11745.t1;g11876.t1;g12267.t1;g12650.t1;g14063.t1
			Tuberculosis	ko05152	g689.t1;g852.t1;g966.t1;g3007.t1;g3289.t1;g3304.t1;g3384.t1;g3873.t1;g4415.t1;g4554.t1;g5247.t1;g5250.t1;g5368.t1;g6276.t1;g6651.t1;g7033.t1;g7167.t1;g9960.t1;g10220.t1;g11619.t1;g12318.t1;g12673.t1;g12777.t1;g12849.t1;g13539.t1;g13674.t1
		Infectious disease: parasitic	Leishmaniasis	ko05140	g2429.t1;g4554.t1;g9099.t1;g9960.t1;g10063.t1
			Chagas disease	ko05142	g2783.t1;g4554.t1;g5318.t1;g8298.t1;g9452.t1;g9960.t1;g9962.t1;g13958.t1
			African trypanosomiasis	ko05143	g6859.t1;g10479.t1;g10768.t1;g11612.t1
			Toxoplasmosis	ko05145	g2783.t1;g4127.t1;g4128.t1;g4554.t1;g5318.t1;g9960.t1;g9962.t1;g11761.t1;g11792.t1;g12673.t1
			Amoebiasis	ko05146	g689.t1;g852.t1;g1453.t1;g7167.t1;g7772.t1;g10479.t1;g10693.t1;g10954.t1;g13112.t1
		Infectious disease: viral	Hepatitis C	ko05160	g83.t1;g2761.t1;g3281.t1;g3604.t1;g4335.t1;g4554.t1;g4899.t1;g6520.t1;g6773.t1;g7174.t1;g8298.t1;g9066.t1;g9452.t1;g9614.t1;g10619.t1;g10621.t1;g11556.t1;g11662.t1;g12123.t1;g12673.t1;g13958.t1
			Hepatitis B	ko05161	g731.t1;g2761.t1;g3281.t1;g3604.t1;g3687.t1;g4335.t1;g4500.t1;g4554.t1;g4727.t1;g6520.t1;g8030.t1;g9078.t1;g9960.t1;g10479.t1;g10500.t1;g11122.t1;g12402.t1;g12673.t1
			Measles	ko05162	g83.t1;g737.t1;g4899.t1;g7174.t1;g8744.t1;g9066.t1;g10840.t1;g11662.t1;g11697.t1;g11761.t1;g11792.t1;g12288.t1;g12673.t1;g13602.t1
			Human cytomegalovirus infection	ko05163	g966.t1;g1453.t1;g1618.t1;g1721.t1;g2761.t1;g2783.t1;g3281.t1;g3604.t1;g4335.t1;g4415.t1;g4500.t1;g4554.t1;g5247.t1;g5318.t1;g6520.t1;g8030.t1;g9066.t1;g9163.t1;g9960.t1;g9962.t1;g10220.t1;g10479.t1;g10500.t1;g10693.t1;g11003.t1;g11619.t1;g11662.t1;g12267.t1;g12402.t1;g12673.t1;g13786.t1
			Influenza A	ko05164	g83.t1;g248.t1;g2412.t1;g2634.t1;g3165.t1;g4535.t1;g4554.t1;g4899.t1;g5449.t1;g6918.t1;g7346.t1;g9564.t1;g10197.t1;g10403.t1;g10479.t1;g10636.t1;g11363.t1;g11556.t1;g11706.t1;g11876.t1;g12331.t1;g12673.t1
			Human papillomavirus infection	ko05165	g724.t1;g1368.t1;g1453.t1;g1544.t1;g1618.t1;g2761.t1;g3007.t1;g3281.t1;g3289.t1;g3304.t1;g3384.t1;g3392.t1;g3393.t1;g3604.t1;g4335.t1;g4554.t1;g4627.t1;g5194.t1;g5368.t1;g5513.t1;g5616.t1;g5872.t1;g6520.t1;g8066.t1;g8298.t1;g8428.t1;g8469.t1;g8649.t1;g9066.t1;g9157.t1;g9163.t1;g9452.t1;g10693.t1;g11003.t1;g11662.t1;g11663.t1;g11814.t1;g11965.t1;g12318.t1;g12849.t1;g13805.t1;g13958.t1
			Human T-cell leukemia virus 1 infection	ko05166	g27.t1;g248.t1;g249.t1;g593.t1;g697.t1;g966.t1;g1453.t1;g1683.t1;g1990.t1;g2015.t1;g2438.t1;g2769.t1;g3281.t1;g3604.t1;g3774.t1;g3873.t1;g4400.t1;g4403.t1;g4415.t1;g4500.t1;g4554.t1;g4640.t1;g4898.t1;g5194.t1;g5205.t1;g5497.t1;g5513.t1;g6216.t1;g6248.t1;g6332.t1;g6520.t1;g6772.t1;g6882.t1;g7291.t1;g8030.t1;g8861.t1;g10047.t1;g10174.t1;g10197.t1;g10500.t1;g10693.t1;g11535.t1;g11890.t1;g11965.t1;g1…
			Kaposi sarcoma-associated herpesvirus infection	ko05167	g489.t1;g779.t1;g966.t1;g1618.t1;g1671.t1;g1721.t1;g2755.t1;g3281.t1;g3604.t1;g4415.t1;g4554.t1;g6520.t1;g9066.t1;g9960.t1;g10220.t1;g11521.t1;g11662.t1;g12267.t1;g12673.t1;g13674.t1;g13786.t1
			Herpes simplex virus 1 infection	ko05168	g83.t1;g1618.t1;g3576.t1;g3904.t1;g4301.t1;g4406.t1;g4581.t1;g4899.t1;g5449.t1;g5539.t1;g6163.t1;g7174.t1;g11003.t1;g11776.t1;g12131.t1;g12673.t1;g12994.t1;g13038.t1
			Epstein-Barr virus infection	ko05169	g886.t1;g1283.t1;g1368.t1;g1721.t1;g2384.t1;g2997.t1;g3098.t1;g3397.t1;g3936.t1;g4608.t1;g5228.t1;g6079.t1;g6525.t1;g6554.t1;g8469.t1;g8470.t1;g8717.t1;g8895.t1;g9658.t1;g9960.t1;g10176.t1;g11663.t1;g11705.t1;g11983.t1;g12267.t1;g12673.t1;g12742.t1;g12760.t1;g12822.t1;g14126.t1
			Human immunodeficiency virus 1 infection	ko05170	g57.t1;g966.t1;g1618.t1;g1721.t1;g2783.t1;g3000.t1;g3281.t1;g3476.t1;g3604.t1;g3687.t1;g3792.t1;g3793.t1;g4415.t1;g4554.t1;g5318.t1;g5513.t1;g5514.t1;g6332.t1;g6520.t1;g9163.t1;g9520.t1;g9960.t1;g9962.t1;g9964.t1;g10220.t1;g10479.t1;g10604.t1;g11054.t1;g12063.t1;g12267.t1;g12383.t1;g12444.t1;g12673.t1;g12900.t1;g13540.t1;g13786.t1
			Coronavirus disease - COVID-19	ko05171	g101.t1;g324.t1;g489.t1;g518.t1;g534.t1;g571.t1;g696.t1;g778.t1;g779.t1;g843.t1;g1020.t1;g1400.t1;g1676.t1;g1677.t1;g1839.t1;g1840.t1;g2076.t1;g2194.t1;g2210.t1;g2429.t1;g2639.t1;g3172.t1;g3485.t1;g3486.t1;g3898.t1;g3983.t1;g4231.t1;g4554.t1;g5150.t1;g5215.t1;g5221.t1;g5331.t1;g5375.t1;g5587.t1;g5610.t1;g5613.t1;g5659.t1;g5792.t1;g6259.t1;g6329.t1;g6336.t1;g6559.t1;g7346.t1;g7604.t1;g7744.t1;g825…
		Neurodegenerative disease	Alzheimer disease	ko05010	g22.t1;g83.t1;g426.t1;g737.t1;g886.t1;g966.t1;g1283.t1;g1357.t1;g1368.t1;g1618.t1;g1665.t1;g1682.t1;g2197.t1;g2297.t1;g2378.t1;g2384.t1;g2429.t1;g2525.t1;g2583.t1;g2771.t1;g2993.t1;g2997.t1;g3012.t1;g3062.t1;g3098.t1;g3110.t1;g3189.t1;g3192.t1;g3198.t1;g3264.t1;g3281.t1;g3295.t1;g3397.t1;g3474.t1;g3604.t1;g3686.t1;g3774.t1;g4058.t1;g4246.t1;g4415.t1;g4554.t1;g4608.t1;g4728.t1;g4899.t1;g5155.t1;g5…
			Parkinson disease	ko05012	g22.t1;g83.t1;g426.t1;g489.t1;g779.t1;g886.t1;g1283.t1;g1357.t1;g1368.t1;g1429.t1;g1453.t1;g1628.t1;g1665.t1;g1682.t1;g2134.t1;g2297.t1;g2339.t1;g2384.t1;g2525.t1;g2583.t1;g2755.t1;g2783.t1;g2993.t1;g2997.t1;g3012.t1;g3062.t1;g3098.t1;g3110.t1;g3189.t1;g3192.t1;g3198.t1;g3264.t1;g3397.t1;g3474.t1;g3686.t1;g3774.t1;g4013.t1;g4058.t1;g4608.t1;g4728.t1;g4899.t1;g5155.t1;g5228.t1;g5237.t1;g5318.t1;g5…
			Amyotrophic lateral sclerosis	ko05014	g22.t1;g83.t1;g162.t1;g426.t1;g886.t1;g966.t1;g1283.t1;g1357.t1;g1368.t1;g1618.t1;g1665.t1;g1682.t1;g1721.t1;g1811.t1;g2097.t1;g2297.t1;g2384.t1;g2412.t1;g2525.t1;g2583.t1;g2634.t1;g2771.t1;g2776.t1;g2787.t1;g2993.t1;g2997.t1;g3012.t1;g3062.t1;g3098.t1;g3110.t1;g3165.t1;g3189.t1;g3192.t1;g3198.t1;g3210.t1;g3264.t1;g3295.t1;g3397.t1;g3474.t1;g3686.t1;g3840.t1;g4003.t1;g4058.t1;g4415.t1;g4608.t1;g4…
			Huntington disease	ko05016	g22.t1;g426.t1;g886.t1;g1208.t1;g1283.t1;g1357.t1;g1368.t1;g1618.t1;g1665.t1;g1682.t1;g2154.t1;g2297.t1;g2384.t1;g2525.t1;g2583.t1;g2771.t1;g2993.t1;g2997.t1;g3012.t1;g3062.t1;g3098.t1;g3110.t1;g3189.t1;g3192.t1;g3198.t1;g3259.t1;g3264.t1;g3295.t1;g3397.t1;g3474.t1;g3530.t1;g3686.t1;g3774.t1;g4058.t1;g4608.t1;g4728.t1;g5026.t1;g5155.t1;g5228.t1;g5237.t1;g5262.t1;g5357.t1;g5522.t1;g5532.t1;g5617.t…
			Spinocerebellar ataxia	ko05017	g22.t1;g176.t1;g780.t1;g886.t1;g1283.t1;g1368.t1;g1618.t1;g1665.t1;g1942.t1;g2197.t1;g2384.t1;g2583.t1;g2771.t1;g2997.t1;g3098.t1;g3110.t1;g3198.t1;g3295.t1;g3397.t1;g3474.t1;g3774.t1;g4058.t1;g4608.t1;g4728.t1;g5228.t1;g5237.t1;g5522.t1;g6276.t1;g6525.t1;g6554.t1;g6647.t1;g6882.t1;g8183.t1;g8207.t1;g8470.t1;g8890.t1;g8895.t1;g9488.t1;g9619.t1;g9656.t1;g9658.t1;g10174.t1;g10176.t1;g10197.t1;g1047…
			Prion disease	ko05020	g22.t1;g83.t1;g426.t1;g737.t1;g886.t1;g966.t1;g1283.t1;g1357.t1;g1368.t1;g1453.t1;g1665.t1;g1682.t1;g1721.t1;g2297.t1;g2384.t1;g2429.t1;g2525.t1;g2583.t1;g2993.t1;g2997.t1;g3012.t1;g3062.t1;g3098.t1;g3110.t1;g3189.t1;g3192.t1;g3198.t1;g3264.t1;g3397.t1;g3474.t1;g3686.t1;g3774.t1;g4415.t1;g4500.t1;g4554.t1;g4608.t1;g4728.t1;g4899.t1;g5155.t1;g5228.t1;g5237.t1;g5357.t1;g5532.t1;g5617.t1;g5622.t1;g5…
			Pathways of neurodegeneration - multiple diseases	ko05022	g22.t1;g83.t1;g426.t1;g489.t1;g737.t1;g779.t1;g886.t1;g966.t1;g1283.t1;g1357.t1;g1368.t1;g1618.t1;g1665.t1;g1682.t1;g1721.t1;g2197.t1;g2297.t1;g2384.t1;g2429.t1;g2525.t1;g2583.t1;g2755.t1;g2771.t1;g2787.t1;g2993.t1;g2997.t1;g3012.t1;g3062.t1;g3098.t1;g3110.t1;g3189.t1;g3192.t1;g3198.t1;g3264.t1;g3281.t1;g3295.t1;g3397.t1;g3474.t1;g3604.t1;g3686.t1;g3774.t1;g3840.t1;g4003.t1;g4013.t1;g4058.t1;g424…
		Substance dependence	Cocaine addiction	ko05030	g1453.t1;g1628.t1;g2339.t1;g2731.t1;g2783.t1;g4500.t1;g5318.t1;g6610.t1;g7293.t1;g8030.t1;g9823.t1;g9962.t1;g10007.t1;g10500.t1;g10693.t1;g12402.t1
			Amphetamine addiction	ko05031	g966.t1;g1453.t1;g1628.t1;g2339.t1;g2731.t1;g4415.t1;g4500.t1;g6610.t1;g7293.t1;g8030.t1;g8469.t1;g9823.t1;g10007.t1;g10220.t1;g10479.t1;g10500.t1;g10693.t1;g11776.t1;g12402.t1;g13038.t1
			Morphine addiction	ko05032	g1453.t1;g2783.t1;g5318.t1;g9962.t1;g10479.t1;g10612.t1;g10693.t1;g13786.t1
			Nicotine addiction	ko05033	g10612.t1
			Alcoholism	ko05034	g427.t1;g428.t1;g698.t1;g1377.t1;g1450.t1;g1453.t1;g1628.t1;g2048.t1;g2312.t1;g2339.t1;g2731.t1;g2761.t1;g2783.t1;g3281.t1;g3604.t1;g4335.t1;g4500.t1;g4554.t1;g5318.t1;g6520.t1;g6610.t1;g7293.t1;g8030.t1;g8469.t1;g9013.t1;g9485.t1;g9823.t1;g9962.t1;g10007.t1;g10213.t1;g10220.t1;g10406.t1;g10500.t1;g10601.t1;g10693.t1;g11776.t1;g12226.t1;g12227.t1;g12402.t1;g13038.t1;g13786.t1
	Metabolism	Amino acid metabolism	Arginine biosynthesis	ko00220	g89.t1;g1212.t1;g3041.t1;g3473.t1;g4010.t1;g4405.t1;g4409.t1;g5084.t1;g5171.t1;g5633.t1;g6223.t1;g6333.t1;g6546.t1;g7458.t1;g7947.t1;g8113.t1;g8427.t1;g9276.t1;g9381.t1;g10877.t1;g10954.t1;g11431.t1;g11639.t1;g11713.t1;g11982.t1;g12194.t1;g12356.t1;g13112.t1
			Alanine, aspartate and glutamate metabolism	ko00250	g42.t1;g945.t1;g1212.t1;g1292.t1;g1391.t1;g1392.t1;g1504.t1;g1625.t1;g1780.t1;g1884.t1;g1943.t1;g2071.t1;g2763.t1;g3037.t1;g3041.t1;g3473.t1;g3773.t1;g4010.t1;g4038.t1;g4409.t1;g5304.t1;g5967.t1;g6333.t1;g6546.t1;g7287.t1;g7458.t1;g7696.t1;g8113.t1;g8181.t1;g9235.t1;g9277.t1;g9321.t1;g9381.t1;g9639.t1;g9657.t1;g10485.t1;g11248.t1;g11566.t1;g11713.t1;g11728.t1;g11982.t1;g12194.t1;g12332.t1;g12356.…
			Glycine, serine and threonine metabolism	ko00260	g134.t1;g338.t1;g390.t1;g585.t1;g587.t1;g983.t1;g1135.t1;g1628.t1;g1645.t1;g2122.t1;g2339.t1;g2350.t1;g2521.t1;g2584.t1;g2891.t1;g2912.t1;g2934.t1;g2948.t1;g3036.t1;g3208.t1;g3348.t1;g3456.t1;g3599.t1;g3823.t1;g4142.t1;g4506.t1;g4539.t1;g4569.t1;g4697.t1;g4698.t1;g4699.t1;g4831.t1;g5657.t1;g5853.t1;g5923.t1;g6301.t1;g6321.t1;g6425.t1;g6454.t1;g6549.t1;g6876.t1;g7102.t1;g7109.t1;g7293.t1;g7687.t1;…
			Cysteine and methionine metabolism	ko00270	g338.t1;g361.t1;g390.t1;g595.t1;g604.t1;g983.t1;g1212.t1;g1607.t1;g1645.t1;g1813.t1;g2217.t1;g2366.t1;g2584.t1;g2897.t1;g2948.t1;g2950.t1;g2954.t1;g3041.t1;g3400.t1;g3479.t1;g3791.t1;g4144.t1;g4196.t1;g4469.t1;g4528.t1;g5167.t1;g5172.t1;g5315.t1;g5779.t1;g6158.t1;g6193.t1;g6232.t1;g6330.t1;g6355.t1;g6487.t1;g6546.t1;g6858.t1;g6865.t1;g7102.t1;g7324.t1;g7509.t1;g7573.t1;g7619.t1;g7815.t1;g7938.t1;…
			Valine, leucine and isoleucine degradation	ko00280	g589.t1;g592.t1;g769.t1;g933.t1;g1064.t1;g1391.t1;g1545.t1;g1546.t1;g1888.t1;g2122.t1;g2763.t1;g3266.t1;g3481.t1;g3653.t1;g4199.t1;g4200.t1;g4201.t1;g4202.t1;g4394.t1;g4401.t1;g4539.t1;g4794.t1;g5218.t1;g5353.t1;g5662.t1;g5852.t1;g5960.t1;g6078.t1;g6193.t1;g6201.t1;g6666.t1;g6808.t1;g7142.t1;g7168.t1;g7281.t1;g7324.t1;g7509.t1;g7926.t1;g7928.t1;g7938.t1;g8226.t1;g9041.t1;g9774.t1;g9833.t1;g9955.t…
			Valine, leucine and isoleucine biosynthesis	ko00290	g90.t1;g1595.t1;g2156.t1;g3599.t1;g3600.t1;g6193.t1;g6425.t1;g7324.t1;g7509.t1;g7938.t1;g8068.t1;g9499.t1;g9533.t1;g9774.t1;g9935.t1;g10522.t1;g13359.t1;g13761.t1;g13877.t1;g14128.t1
			Lysine biosynthesis	ko00300	g770.t1;g983.t1;g2217.t1;g2948.t1;g4102.t1;g4196.t1;g7585.t1;g8704.t1;g9298.t1;g11106.t1;g12978.t1;g12992.t1;g13661.t1;g13714.t1;g14044.t1
			Lysine degradation	ko00310	g42.t1;g443.t1;g589.t1;g772.t1;g1064.t1;g1392.t1;g1625.t1;g1656.t1;g2122.t1;g2427.t1;g2521.t1;g2532.t1;g2912.t1;g2934.t1;g3036.t1;g3266.t1;g3481.t1;g3653.t1;g4038.t1;g4413.t1;g4539.t1;g5304.t1;g5353.t1;g5842.t1;g5852.t1;g5923.t1;g6078.t1;g6301.t1;g6454.t1;g6666.t1;g6808.t1;g7109.t1;g7116.t1;g7142.t1;g8226.t1;g8238.t1;g8522.t1;g10059.t1;g10663.t1;g10690.t1;g11012.t1;g11248.t1;g11255.t1;g11467.t1;g…
			Arginine and proline metabolism	ko00330	g416.t1;g897.t1;g1064.t1;g1083.t1;g1140.t1;g1212.t1;g1449.t1;g1470.t1;g1628.t1;g1632.t1;g1819.t1;g2060.t1;g2167.t1;g2339.t1;g2503.t1;g2567.t1;g2625.t1;g2772.t1;g3016.t1;g3035.t1;g3037.t1;g3039.t1;g3040.t1;g3041.t1;g3345.t1;g3432.t1;g3514.t1;g3597.t1;g3653.t1;g4190.t1;g4263.t1;g4977.t1;g5170.t1;g5353.t1;g5370.t1;g5551.t1;g5852.t1;g6051.t1;g6184.t1;g6296.t1;g6386.t1;g6546.t1;g6600.t1;g6669.t1;g6808…
			Histidine metabolism	ko00340	g1059.t1;g1064.t1;g1374.t1;g1628.t1;g2339.t1;g2903.t1;g3501.t1;g3653.t1;g3893.t1;g3903.t1;g4083.t1;g4404.t1;g4583.t1;g5187.t1;g5353.t1;g5852.t1;g6808.t1;g7293.t1;g8226.t1;g9823.t1;g10007.t1;g10358.t1;g11255.t1;g11467.t1;g11851.t1;g12363.t1;g12855.t1;g13570.t1
			Tyrosine metabolism	ko00350	g42.t1;g134.t1;g165.t1;g178.t1;g300.t1;g555.t1;g822.t1;g823.t1;g903.t1;g1212.t1;g1392.t1;g1560.t1;g1573.t1;g1625.t1;g1628.t1;g2217.t1;g2339.t1;g2731.t1;g3041.t1;g3456.t1;g3501.t1;g3660.t1;g3720.t1;g3755.t1;g3823.t1;g4038.t1;g4083.t1;g4196.t1;g4275.t1;g4299.t1;g4704.t1;g4789.t1;g4815.t1;g4843.t1;g4844.t1;g5187.t1;g5304.t1;g5853.t1;g6303.t1;g6546.t1;g6610.t1;g6778.t1;g6995.t1;g7293.t1;g7583.t1;g789…
			Phenylalanine metabolism	ko00360	g134.t1;g416.t1;g1083.t1;g1140.t1;g1212.t1;g1470.t1;g1628.t1;g1632.t1;g1985.t1;g2060.t1;g2217.t1;g2339.t1;g2567.t1;g2731.t1;g3016.t1;g3041.t1;g3345.t1;g3432.t1;g3456.t1;g3501.t1;g3514.t1;g3823.t1;g4083.t1;g4190.t1;g4196.t1;g4275.t1;g4941.t1;g4977.t1;g5187.t1;g5493.t1;g5551.t1;g5853.t1;g6051.t1;g6084.t1;g6296.t1;g6478.t1;g6546.t1;g6610.t1;g6669.t1;g6920.t1;g7293.t1;g7302.t1;g7640.t1;g7894.t1;g8342…
			Tryptophan metabolism	ko00380	g416.t1;g589.t1;g772.t1;g1064.t1;g1083.t1;g1140.t1;g1229.t1;g1255.t1;g1470.t1;g1628.t1;g1632.t1;g1985.t1;g2060.t1;g2122.t1;g2217.t1;g2339.t1;g2389.t1;g2427.t1;g2567.t1;g2731.t1;g3016.t1;g3266.t1;g3345.t1;g3432.t1;g3481.t1;g3514.t1;g3653.t1;g3754.t1;g3840.t1;g3996.t1;g4190.t1;g4196.t1;g4539.t1;g4977.t1;g5353.t1;g5551.t1;g5852.t1;g6051.t1;g6078.t1;g6172.t1;g6296.t1;g6610.t1;g6666.t1;g6669.t1;g6687.…
			Phenylalanine, tyrosine and tryptophan biosynthesis	ko00400	g521.t1;g708.t1;g1212.t1;g1842.t1;g1941.t1;g2217.t1;g2314.t1;g2777.t1;g3041.t1;g3501.t1;g3797.t1;g4196.t1;g4272.t1;g4276.t1;g5187.t1;g5893.t1;g6546.t1;g6549.t1;g8080.t1;g9783.t1;g9785.t1;g10512.t1;g11206.t1;g12173.t1;g12224.t1;g12356.t1;g13108.t1;g13578.t1
		Biosynthesis of other secondary metabolites	Caffeine metabolism	ko00232	g1228.t1;g4001.t1;g5883.t1
			Aflatoxin biosynthesis	ko00254	g888.t1;g1511.t1;g1796.t1;g4808.t1;g7064.t1;g8330.t1;g10936.t1;g13251.t1
			Monobactam biosynthesis	ko00261	g983.t1;g1696.t1;g2948.t1;g4102.t1;g11106.t1
			Penicillin and cephalosporin biosynthesis	ko00311	g2887.t1;g12199.t1;g12874.t1
			Carbapenem biosynthesis	ko00332	g3597.t1;g8545.t1
			Prodigiosin biosynthesis	ko00333	g3133.t1;g3541.t1;g5555.t1;g6314.t1;g6591.t1;g6813.t1;g10189.t1;g11937.t1;g13558.t1
			Novobiocin biosynthesis	ko00401	g3501.t1;g5187.t1
			Indole diterpene alkaloid biosynthesis	ko00403	g8526.t1;g10076.t1
			Staurosporine biosynthesis	ko00404	g1510.t1;g2129.t1;g12954.t1;g13305.t1;g13306.t1
			Phenazine biosynthesis	ko00405	g10512.t1
			Streptomycin biosynthesis	ko00521	g246.t1;g479.t1;g601.t1;g1476.t1;g1583.t1;g2680.t1;g3177.t1;g4173.t1;g5365.t1;g6499.t1;g6769.t1;g8400.t1;g8510.t1;g9734.t1;g9782.t1;g9892.t1;g9923.t1;g11156.t1
			Neomycin, kanamycin and gentamicin biosynthesis	ko00524	g601.t1;g8400.t1;g9734.t1;g9892.t1;g11156.t1
			Acarbose and validamycin biosynthesis	ko00525	g2680.t1;g5365.t1
			Indole alkaloid biosynthesis	ko00901	g2731.t1;g6610.t1
			Phenylpropanoid biosynthesis	ko00940	g1985.t1;g3346.t1;g6084.t1;g6410.t1;g6411.t1;g10121.t1;g10297.t1;g11176.t1;g11177.t1;g11578.t1;g11580.t1;g12553.t1;g12932.t1;g13864.t1
			Isoquinoline alkaloid biosynthesis	ko00950	g134.t1;g178.t1;g555.t1;g903.t1;g1212.t1;g1573.t1;g1628.t1;g2217.t1;g2339.t1;g2731.t1;g3041.t1;g3456.t1;g3720.t1;g3823.t1;g4196.t1;g4815.t1;g5853.t1;g6546.t1;g6610.t1;g6778.t1;g7293.t1;g7894.t1;g9807.t1;g9823.t1;g10007.t1;g10507.t1;g10582.t1;g10847.t1;g11307.t1;g11998.t1;g12012.t1;g12356.t1;g12540.t1;g12593.t1;g13238.t1;g13588.t1;g13635.t1
			Tropane, piperidine and pyridine alkaloid biosynthesis	ko00960	g134.t1;g1212.t1;g2217.t1;g3041.t1;g3456.t1;g3501.t1;g3823.t1;g4196.t1;g5187.t1;g5853.t1;g6546.t1;g7894.t1;g10507.t1;g10582.t1;g10847.t1;g12012.t1;g12356.t1;g12540.t1
			Betalain biosynthesis	ko00965	g178.t1;g555.t1;g903.t1;g1573.t1;g2087.t1;g2731.t1;g3720.t1;g4299.t1;g4815.t1;g6610.t1;g6778.t1;g9807.t1;g11307.t1;g11998.t1;g12307.t1;g12593.t1;g13238.t1;g13588.t1;g13635.t1
			Glucosinolate biosynthesis	ko00966	g6193.t1;g7324.t1;g7509.t1;g7938.t1;g9774.t1
			Biosynthesis of various antibiotics	ko00998	g12516.t1
			Biosynthesis of various plant secondary metabolites	ko00999	g14.t1;g569.t1;g1003.t1;g1481.t1;g2601.t1;g2917.t1;g3109.t1;g4272.t1;g4996.t1;g5779.t1;g5823.t1;g6846.t1;g8274.t1;g8456.t1;g8802.t1;g9343.t1;g9552.t1;g9558.t1;g9740.t1;g10025.t1;g10739.t1;g11560.t1;g11880.t1;g12224.t1;g12248.t1;g12694.t1;g13262.t1
		Carbohydrate metabolism	Glycolysis / Gluconeogenesis	ko00010	g267.t1;g300.t1;g601.t1;g732.t1;g879.t1;g880.t1;g885.t1;g1064.t1;g1560.t1;g1787.t1;g2122.t1;g3177.t1;g3653.t1;g4083.t1;g4364.t1;g4419.t1;g4539.t1;g4549.t1;g4627.t1;g4713.t1;g4749.t1;g5353.t1;g5438.t1;g5852.t1;g6769.t1;g6808.t1;g6995.t1;g7179.t1;g7583.t1;g7732.t1;g8226.t1;g8383.t1;g8400.t1;g9005.t1;g9126.t1;g9518.t1;g9734.t1;g9840.t1;g9883.t1;g9892.t1;g10125.t1;g10162.t1;g10167.t1;g10255.t1;g10911…
			Citrate cycle (TCA cycle)	ko00020	g671.t1;g732.t1;g772.t1;g1833.t1;g1834.t1;g2122.t1;g2757.t1;g2897.t1;g4252.t1;g4539.t1;g4987.t1;g5357.t1;g5870.t1;g7378.t1;g8059.t1;g8430.t1;g8954.t1;g9126.t1;g9225.t1;g9555.t1;g10182.t1;g10183.t1;g10618.t1;g10911.t1;g11665.t1;g12245.t1;g12260.t1;g12419.t1;g12728.t1;g12744.t1;g13042.t1;g13605.t1;g13735.t1
			Pentose phosphate pathway	ko00030	g2211.t1;g2751.t1;g3177.t1;g3237.t1;g3388.t1;g4074.t1;g4713.t1;g4959.t1;g5036.t1;g5219.t1;g5438.t1;g5553.t1;g5762.t1;g5806.t1;g5937.t1;g5946.t1;g6094.t1;g6769.t1;g6875.t1;g7091.t1;g10008.t1;g10559.t1;g10699.t1;g11389.t1;g11679.t1;g12167.t1;g12634.t1;g12810.t1;g12996.t1;g13171.t1;g13172.t1;g13513.t1
			Pentose and glucuronate interconversions	ko00040	g8.t1;g577.t1;g865.t1;g866.t1;g1547.t1;g2458.t1;g2671.t1;g2923.t1;g3120.t1;g4041.t1;g4224.t1;g4419.t1;g4749.t1;g5501.t1;g5991.t1;g6472.t1;g6713.t1;g6890.t1;g7179.t1;g7193.t1;g7469.t1;g7470.t1;g7986.t1;g8077.t1;g8357.t1;g8383.t1;g8784.t1;g8786.t1;g9400.t1;g9518.t1;g9562.t1;g9953.t1;g10255.t1;g10303.t1;g10304.t1;g10803.t1;g10943.t1;g11386.t1;g11445.t1;g11496.t1;g11540.t1;g12167.t1;g12196.t1;g12605.…
			Fructose and mannose metabolism	ko00051	g577.t1;g601.t1;g799.t1;g839.t1;g1890.t1;g1968.t1;g2252.t1;g2943.t1;g3562.t1;g3588.t1;g4414.t1;g4713.t1;g4955.t1;g5439.t1;g5571.t1;g5601.t1;g6717.t1;g6769.t1;g6889.t1;g7470.t1;g7848.t1;g8044.t1;g8077.t1;g8400.t1;g8605.t1;g8786.t1;g8854.t1;g9065.t1;g9685.t1;g9734.t1;g9883.t1;g9891.t1;g9892.t1;g10278.t1;g10386.t1;g10792.t1;g11053.t1;g11156.t1;g11170.t1;g11343.t1;g11540.t1;g11614.t1;g12996.t1;g13026…
			Galactose metabolism	ko00052	g8.t1;g219.t1;g378.t1;g601.t1;g910.t1;g2163.t1;g2171.t1;g2738.t1;g2827.t1;g3177.t1;g3362.t1;g3468.t1;g3628.t1;g3865.t1;g4269.t1;g4481.t1;g4713.t1;g4780.t1;g5022.t1;g5120.t1;g5122.t1;g5490.t1;g6769.t1;g7831.t1;g8009.t1;g8250.t1;g8400.t1;g8511.t1;g8576.t1;g9405.t1;g9574.t1;g9620.t1;g9690.t1;g9734.t1;g9840.t1;g9892.t1;g10162.t1;g10498.t1;g10804.t1;g10824.t1;g10832.t1;g11156.t1;g11161.t1;g12630.t1;g1…
			Ascorbate and aldarate metabolism	ko00053	g1064.t1;g1612.t1;g2751.t1;g3653.t1;g3847.t1;g4419.t1;g4749.t1;g5353.t1;g5553.t1;g5852.t1;g6712.t1;g6808.t1;g7179.t1;g8031.t1;g8226.t1;g8383.t1;g9047.t1;g9518.t1;g10255.t1;g11255.t1;g11467.t1;g11496.t1;g12615.t1;g13513.t1;g13570.t1;g13937.t1
			Starch and sucrose metabolism	ko00500	g8.t1;g14.t1;g185.t1;g332.t1;g569.t1;g601.t1;g1003.t1;g1291.t1;g1481.t1;g1830.t1;g1961.t1;g2044.t1;g2171.t1;g2238.t1;g2601.t1;g2685.t1;g2738.t1;g2827.t1;g2917.t1;g3106.t1;g3109.t1;g3177.t1;g3362.t1;g3468.t1;g3865.t1;g3926.t1;g4307.t1;g4996.t1;g5438.t1;g5468.t1;g5490.t1;g5823.t1;g6289.t1;g6457.t1;g6769.t1;g6846.t1;g7443.t1;g7445.t1;g7752.t1;g7826.t1;g7831.t1;g8170.t1;g8274.t1;g8400.t1;g8456.t1;g85…
			Amino sugar and nucleotide sugar metabolism	ko00520	g8.t1;g378.t1;g483.t1;g484.t1;g601.t1;g768.t1;g800.t1;g942.t1;g1152.t1;g1846.t1;g1848.t1;g1968.t1;g2204.t1;g2215.t1;g2252.t1;g2909.t1;g3159.t1;g3177.t1;g3222.t1;g3224.t1;g3602.t1;g3644.t1;g3645.t1;g3690.t1;g4362.t1;g4481.t1;g4600.t1;g4669.t1;g5433.t1;g5438.t1;g5559.t1;g5571.t1;g5803.t1;g6211.t1;g6452.t1;g6563.t1;g6676.t1;g6769.t1;g6916.t1;g6931.t1;g7005.t1;g7095.t1;g7345.t1;g7434.t1;g7467.t1;g748…
			Inositol phosphate metabolism	ko00562	g479.t1;g480.t1;g592.t1;g691.t1;g853.t1;g1049.t1;g1347.t1;g1378.t1;g1476.t1;g1583.t1;g1664.t1;g2619.t1;g3386.t1;g3975.t1;g4173.t1;g4467.t1;g4878.t1;g5177.t1;g5180.t1;g5777.t1;g6107.t1;g6419.t1;g6499.t1;g6649.t1;g8031.t1;g8510.t1;g9454.t1;g9612.t1;g9782.t1;g9833.t1;g9883.t1;g9923.t1;g11077.t1;g13674.t1;g13856.t1
			Pyruvate metabolism	ko00620	g300.t1;g732.t1;g898.t1;g1064.t1;g1117.t1;g1490.t1;g1560.t1;g1787.t1;g1966.t1;g2122.t1;g2421.t1;g2897.t1;g3266.t1;g3435.t1;g3475.t1;g3653.t1;g4364.t1;g4419.t1;g4515.t1;g4539.t1;g4627.t1;g4749.t1;g4807.t1;g5012.t1;g5096.t1;g5209.t1;g5353.t1;g5484.t1;g5852.t1;g5870.t1;g6078.t1;g6808.t1;g6927.t1;g6995.t1;g7064.t1;g7179.t1;g7583.t1;g7668.t1;g8226.t1;g8383.t1;g8557.t1;g8766.t1;g9052.t1;g9098.t1;g9126.…
			Glyoxylate and dicarboxylate metabolism	ko00630	g585.t1;g897.t1;g1787.t1;g2122.t1;g2167.t1;g2350.t1;g2503.t1;g2508.t1;g2897.t1;g2956.t1;g3035.t1;g3266.t1;g3517.t1;g3840.t1;g4236.t1;g4350.t1;g4506.t1;g4539.t1;g4584.t1;g4697.t1;g4698.t1;g4699.t1;g4986.t1;g4987.t1;g5657.t1;g5860.t1;g6078.t1;g6172.t1;g6184.t1;g6687.t1;g6857.t1;g7090.t1;g7367.t1;g7458.t1;g7680.t1;g7687.t1;g8954.t1;g9052.t1;g9225.t1;g9296.t1;g9555.t1;g9772.t1;g9921.t1;g9928.t1;g9985…
			Propanoate metabolism	ko00640	g592.t1;g671.t1;g1079.t1;g1391.t1;g1726.t1;g1787.t1;g1833.t1;g1834.t1;g1888.t1;g1956.t1;g2122.t1;g2757.t1;g2763.t1;g3481.t1;g3592.t1;g4200.t1;g4201.t1;g4202.t1;g4539.t1;g4807.t1;g5218.t1;g7018.t1;g7064.t1;g7142.t1;g7918.t1;g8212.t1;g8557.t1;g9833.t1;g9986.t1;g10663.t1;g11012.t1;g11314.t1;g11464.t1;g11665.t1;g12042.t1;g13377.t1;g13746.t1
			Butanoate metabolism	ko00650	g42.t1;g90.t1;g589.t1;g1391.t1;g1392.t1;g1595.t1;g1625.t1;g1884.t1;g2763.t1;g3023.t1;g3266.t1;g3481.t1;g4038.t1;g4199.t1;g4401.t1;g5304.t1;g5960.t1;g6078.t1;g6666.t1;g7142.t1;g7534.t1;g7926.t1;g9277.t1;g9812.t1;g9955.t1;g10501.t1;g10663.t1;g10690.t1;g10915.t1;g11012.t1;g11248.t1;g12013.t1;g13187.t1;g13273.t1;g13402.t1;g13761.t1;g13782.t1;g13812.t1
			C5-Branched dibasic acid metabolism	ko00660	g90.t1;g1595.t1;g1958.t1;g9935.t1;g13761.t1;g14128.t1
		Energy metabolism	Oxidative phosphorylation	ko00190	g426.t1;g525.t1;g598.t1;g724.t1;g1357.t1;g1682.t1;g2297.t1;g2525.t1;g2993.t1;g3007.t1;g3062.t1;g3096.t1;g3189.t1;g3192.t1;g3289.t1;g3304.t1;g3384.t1;g3686.t1;g4139.t1;g5155.t1;g5357.t1;g5368.t1;g5532.t1;g5616.t1;g5622.t1;g5724.t1;g5733.t1;g5771.t1;g5809.t1;g5812.t1;g5813.t1;g6038.t1;g6221.t1;g6260.t1;g7299.t1;g7447.t1;g7742.t1;g8066.t1;g8161.t1;g8430.t1;g8630.t1;g8636.t1;g8649.t1;g8830.t1;g8893.t…
			Photosynthesis	ko00195	g10.t1;g1043.t1;g5580.t1;g6622.t1
			Photosynthesis - antenna proteins	ko00196	g579.t1;g2416.t1;g3011.t1;g3798.t1;g4466.t1;g4724.t1;g5374.t1;g8798.t1;g12071.t1;g12853.t1
			Methane metabolism	ko00680	g282.t1;g338.t1;g390.t1;g585.t1;g951.t1;g1787.t1;g1890.t1;g2584.t1;g3562.t1;g3565.t1;g4364.t1;g4506.t1;g4697.t1;g4713.t1;g5341.t1;g5657.t1;g5878.t1;g6003.t1;g7583.t1;g8557.t1;g9005.t1;g9296.t1;g10167.t1;g10264.t1;g10868.t1;g10998.t1;g11167.t1;g11349.t1;g12042.t1;g12285.t1;g12332.t1;g12790.t1;g12996.t1;g13172.t1;g13174.t1;g14115.t1
			Carbon fixation in photosynthetic organisms	ko00710	g732.t1;g885.t1;g1212.t1;g1993.t1;g2897.t1;g3041.t1;g3388.t1;g3802.t1;g4112.t1;g4584.t1;g5806.t1;g5946.t1;g6546.t1;g7091.t1;g7732.t1;g9098.t1;g9883.t1;g10618.t1;g11982.t1;g12167.t1;g12356.t1;g12803.t1;g12996.t1;g13171.t1;g13172.t1
			Carbon fixation pathways in prokaryotes	ko00720	g1787.t1;g3266.t1;g4252.t1;g4364.t1;g5870.t1;g6078.t1;g8051.t1;g8557.t1;g8868.t1;g9555.t1;g10182.t1;g10183.t1;g10690.t1;g12042.t1;g12744.t1;g13735.t1
			Nitrogen metabolism	ko00910	g351.t1;g2363.t1;g2642.t1;g2814.t1;g2904.t1;g3584.t1;g4010.t1;g5784.t1;g6213.t1;g6857.t1;g7249.t1;g7458.t1;g7952.t1;g8113.t1;g8204.t1;g9235.t1;g9540.t1;g9663.t1;g9737.t1;g9778.t1;g10983.t1;g11646.t1;g11713.t1;g12546.t1
			Sulfur metabolism	ko00920	g604.t1;g1607.t1;g1696.t1;g1869.t1;g2950.t1;g2954.t1;g3336.t1;g3479.t1;g3839.t1;g4113.t1;g4469.t1;g4528.t1;g4619.t1;g5134.t1;g5804.t1;g5924.t1;g6330.t1;g6355.t1;g6400.t1;g6495.t1;g6858.t1;g7366.t1;g7573.t1;g8690.t1;g9155.t1;g9156.t1;g9221.t1;g9522.t1;g10429.t1;g10567.t1;g10867.t1;g11168.t1;g11627.t1;g11802.t1;g12152.t1;g12688.t1;g12693.t1;g12696.t1;g12925.t1;g13153.t1;g13646.t1
		Glycan biosynthesis and metabolism	N-Glycan biosynthesis	ko00510	g289.t1;g600.t1;g1463.t1;g1927.t1;g2311.t1;g2587.t1;g3078.t1;g3540.t1;g3703.t1;g3775.t1;g4587.t1;g4894.t1;g5770.t1;g6470.t1;g6806.t1;g7570.t1;g8063.t1;g8141.t1;g8241.t1;g8268.t1;g8269.t1;g8728.t1;g9622.t1;g9977.t1;g10419.t1;g10469.t1;g10484.t1;g10533.t1;g11536.t1;g11620.t1;g11898.t1;g12289.t1;g12656.t1;g13034.t1;g13353.t1;g13415.t1;g13591.t1;g13608.t1;g14119.t1
			Other glycan degradation	ko00511	g435.t1;g768.t1;g800.t1;g2215.t1;g5120.t1;g6377.t1;g6718.t1;g7029.t1;g8009.t1;g8550.t1;g8874.t1;g9300.t1;g9405.t1;g9878.t1;g11146.t1;g11161.t1;g12107.t1
			Various types of N-glycan biosynthesis	ko00513	g289.t1;g600.t1;g768.t1;g800.t1;g1463.t1;g1669.t1;g1927.t1;g2215.t1;g2311.t1;g3078.t1;g3091.t1;g3703.t1;g3775.t1;g4314.t1;g5235.t1;g5770.t1;g6470.t1;g6806.t1;g7389.t1;g7570.t1;g8141.t1;g8241.t1;g8728.t1;g9622.t1;g9977.t1;g10484.t1;g10823.t1;g11536.t1;g11620.t1;g12289.t1;g12656.t1;g13415.t1;g13517.t1
			Other types of O-glycan biosynthesis	ko00514	g1252.t1;g1932.t1;g7477.t1;g7882.t1;g10476.t1
			Mannose type O-glycan biosynthesis	ko00515	g1252.t1;g1932.t1;g7477.t1
			Glycosaminoglycan degradation	ko00531	g768.t1;g800.t1;g2215.t1;g9730.t1;g11496.t1
			Glycosaminoglycan biosynthesis - heparan sulfate / heparin	ko00534	g4798.t1
			O-Antigen nucleotide sugar biosynthesis	ko00541	g8.t1;g246.t1;g378.t1;g1968.t1;g2252.t1;g2680.t1;g5365.t1;g8250.t1;g11170.t1;g12615.t1
			Glycosylphosphatidylinositol (GPI)-anchor biosynthesis	ko00563	g437.t1;g656.t1;g713.t1;g1069.t1;g2773.t1;g3441.t1;g4256.t1;g4587.t1;g6229.t1;g6235.t1;g6375.t1;g10164.t1;g10291.t1;g10623.t1;g11398.t1;g12045.t1;g12062.t1;g12743.t1;g13391.t1;g13624.t1;g13777.t1
			Glycosphingolipid biosynthesis - globo and isoglobo series	ko00603	g768.t1;g800.t1;g910.t1;g2163.t1;g2215.t1;g4269.t1;g4780.t1;g5022.t1;g9574.t1;g10824.t1;g13243.t1
			Glycosphingolipid biosynthesis - ganglio series	ko00604	g768.t1;g800.t1;g2215.t1
		Lipid metabolism	Fatty acid biosynthesis	ko00061	g1421.t1;g2556.t1;g3133.t1;g3541.t1;g3695.t1;g5555.t1;g6314.t1;g6591.t1;g6813.t1;g7064.t1;g8388.t1;g10189.t1;g11937.t1;g11955.t1;g13044.t1;g13311.t1;g13558.t1;g13675.t1
			Fatty acid elongation	ko00062	g589.t1;g1480.t1;g2296.t1;g3481.t1;g3695.t1;g4483.t1;g5608.t1;g6146.t1;g6666.t1;g7023.t1;g7142.t1;g8566.t1;g8820.t1;g10663.t1;g11012.t1;g11929.t1;g12033.t1;g13675.t1
			Fatty acid degradation	ko00071	g300.t1;g589.t1;g769.t1;g933.t1;g1064.t1;g1255.t1;g1560.t1;g2389.t1;g2427.t1;g2556.t1;g2767.t1;g3266.t1;g3481.t1;g3653.t1;g5353.t1;g5662.t1;g5852.t1;g6078.t1;g6201.t1;g6666.t1;g6706.t1;g6808.t1;g6995.t1;g7018.t1;g7142.t1;g7168.t1;g7583.t1;g7928.t1;g8226.t1;g8388.t1;g10125.t1;g10663.t1;g10690.t1;g11012.t1;g11255.t1;g11467.t1;g11469.t1;g11672.t1;g12212.t1;g12649.t1;g13570.t1;g13571.t1;g13826.t1
			Cutin, suberine and wax biosynthesis	ko00073	g8903.t1
			Steroid biosynthesis	ko00100	g486.t1;g660.t1;g667.t1;g704.t1;g783.t1;g784.t1;g1343.t1;g1771.t1;g2103.t1;g3302.t1;g3383.t1;g3890.t1;g4895.t1;g5080.t1;g7371.t1;g8332.t1;g8801.t1;g9079.t1;g9510.t1;g9653.t1;g10615.t1;g10912.t1;g11376.t1;g12213.t1;g12294.t1;g13021.t1;g13772.t1;g13910.t1;g13948.t1;g13949.t1
			Primary bile acid biosynthesis	ko00120	g3915.t1;g8112.t1;g10813.t1;g12647.t1;g13210.t1
			Steroid hormone biosynthesis	ko00140	g4299.t1;g4483.t1;g7023.t1;g10813.t1;g12307.t1;g13034.t1;g13210.t1
			Glycerolipid metabolism	ko00561	g910.t1;g1064.t1;g1890.t1;g2163.t1;g2350.t1;g2551.t1;g3562.t1;g3653.t1;g4269.t1;g4419.t1;g4564.t1;g4749.t1;g4780.t1;g5022.t1;g5353.t1;g5519.t1;g5597.t1;g5732.t1;g5852.t1;g5997.t1;g6044.t1;g6808.t1;g7179.t1;g7471.t1;g7687.t1;g8184.t1;g8226.t1;g8383.t1;g9008.t1;g9180.t1;g9518.t1;g9574.t1;g9985.t1;g10227.t1;g10255.t1;g10596.t1;g10666.t1;g10778.t1;g10824.t1;g11255.t1;g11376.t1;g11467.t1;g11660.t1;g11…
			Glycerophospholipid metabolism	ko00564	g477.t1;g927.t1;g1101.t1;g2084.t1;g2177.t1;g2390.t1;g2613.t1;g2724.t1;g2822.t1;g2865.t1;g3075.t1;g3285.t1;g3373.t1;g4329.t1;g4569.t1;g4599.t1;g4856.t1;g5582.t1;g5584.t1;g5732.t1;g5912.t1;g6044.t1;g6743.t1;g6746.t1;g6976.t1;g7376.t1;g7803.t1;g7937.t1;g8184.t1;g8369.t1;g8429.t1;g9059.t1;g9173.t1;g9754.t1;g9762.t1;g10057.t1;g10591.t1;g10596.t1;g10668.t1;g11077.t1;g11317.t1;g11376.t1;g11660.t1;g11850…
			Ether lipid metabolism	ko00565	g477.t1;g2390.t1;g2613.t1;g2865.t1;g3075.t1;g4856.t1;g5094.t1;g5160.t1;g6746.t1;g7566.t1;g9059.t1;g10056.t1;g10596.t1;g11077.t1;g11376.t1;g12864.t1;g13458.t1
			Arachidonic acid metabolism	ko00590	g477.t1;g7595.t1;g10310.t1;g11376.t1;g12864.t1;g13119.t1
			Linoleic acid metabolism	ko00591	g477.t1;g11376.t1;g12864.t1
			alpha-Linolenic acid metabolism	ko00592	g477.t1;g618.t1;g933.t1;g5662.t1;g6201.t1;g7018.t1;g7117.t1;g7890.t1;g7928.t1;g9609.t1;g11376.t1;g12864.t1
			Sphingolipid metabolism	ko00600	g910.t1;g1501.t1;g1986.t1;g2163.t1;g2790.t1;g3089.t1;g4227.t1;g4269.t1;g4486.t1;g4780.t1;g5022.t1;g5075.t1;g5120.t1;g5234.t1;g6737.t1;g7033.t1;g8009.t1;g8647.t1;g9405.t1;g9574.t1;g10073.t1;g10190.t1;g10824.t1;g11128.t1;g11161.t1;g11473.t1;g11525.t1;g11548.t1;g12007.t1;g12752.t1;g12797.t1;g13076.t1;g13243.t1;g13695.t1;g13768.t1;g13783.t1
			Biosynthesis of unsaturated fatty acids	ko01040	g933.t1;g2296.t1;g3915.t1;g4066.t1;g4483.t1;g4866.t1;g5608.t1;g5662.t1;g6146.t1;g6201.t1;g7018.t1;g7023.t1;g7928.t1;g8566.t1;g8820.t1;g11885.t1;g11929.t1;g12033.t1;g12647.t1
		Metabolism of cofactors and vitamins	Ubiquinone and other terpenoid-quinone biosynthesis	ko00130	g2217.t1;g3190.t1;g3346.t1;g4196.t1;g4275.t1;g6411.t1;g6551.t1;g6560.t1;g6745.t1;g7355.t1;g8714.t1;g9784.t1;g10121.t1;g10297.t1;g10859.t1;g11177.t1;g11580.t1;g11992.t1;g13376.t1
			One carbon pool by folate	ko00670	g1747.t1;g3097.t1;g4506.t1;g4697.t1;g4907.t1;g5203.t1;g5657.t1;g5783.t1;g6523.t1;g8051.t1;g8868.t1;g11710.t1;g11967.t1;g12285.t1;g12378.t1;g12790.t1;g12848.t1;g13045.t1
			Thiamine metabolism	ko00730	g1271.t1;g2889.t1;g3381.t1;g3646.t1;g3999.t1;g4140.t1;g5465.t1;g5549.t1;g5818.t1;g6555.t1;g7385.t1;g8320.t1;g8953.t1;g9106.t1;g11557.t1;g11632.t1;g12270.t1;g13232.t1;g13489.t1;g13526.t1;g13794.t1
			Riboflavin metabolism	ko00740	g1661.t1;g3240.t1;g3646.t1;g5465.t1;g5549.t1;g6411.t1;g7576.t1;g8953.t1;g9579.t1;g11177.t1;g11580.t1;g11991.t1;g12270.t1;g12708.t1;g12795.t1;g12829.t1;g13232.t1;g13489.t1;g13526.t1;g13741.t1
			Vitamin B6 metabolism	ko00750	g2584.t1;g3297.t1;g5163.t1;g5164.t1;g5773.t1;g7402.t1;g9320.t1;g9796.t1;g11123.t1
			Nicotinate and nicotinamide metabolism	ko00760	g42.t1;g812.t1;g1169.t1;g1392.t1;g1625.t1;g2173.t1;g2808.t1;g3054.t1;g4038.t1;g5240.t1;g5274.t1;g5304.t1;g5385.t1;g5821.t1;g6191.t1;g6250.t1;g6356.t1;g7636.t1;g7811.t1;g8164.t1;g10578.t1;g11248.t1;g12397.t1;g13158.t1;g13351.t1;g14005.t1
			Pantothenate and CoA biosynthesis	ko00770	g90.t1;g202.t1;g204.t1;g739.t1;g1064.t1;g1595.t1;g2156.t1;g3010.t1;g3600.t1;g3653.t1;g4349.t1;g4620.t1;g5268.t1;g5353.t1;g5697.t1;g5852.t1;g6086.t1;g6193.t1;g6808.t1;g6992.t1;g7324.t1;g7509.t1;g7938.t1;g8226.t1;g8259.t1;g8920.t1;g9034.t1;g9533.t1;g9774.t1;g9897.t1;g10522.t1;g11166.t1;g11255.t1;g11257.t1;g11467.t1;g13570.t1;g13761.t1
			Biotin metabolism	ko00780	g512.t1;g3133.t1;g3541.t1;g4642.t1;g5555.t1;g6314.t1;g6591.t1;g6852.t1;g6853.t1;g7940.t1;g10189.t1;g10827.t1;g11937.t1;g12923.t1;g13044.t1;g13558.t1
			Lipoic acid metabolism	ko00785	g2313.t1;g8171.t1;g9046.t1
			Folate biosynthesis	ko00790	g849.t1;g850.t1;g2102.t1;g3097.t1;g3154.t1;g3288.t1;g3780.t1;g3781.t1;g5032.t1;g5422.t1;g5547.t1;g7406.t1;g8193.t1;g8564.t1;g8880.t1;g9106.t1;g9527.t1;g9573.t1;g9579.t1;g11202.t1;g12308.t1;g12806.t1;g13045.t1;g13128.t1;g14129.t1
			Retinol metabolism	ko00830	g300.t1;g1188.t1;g1353.t1;g1560.t1;g5668.t1;g5997.t1;g6840.t1;g6995.t1;g7583.t1;g10125.t1;g11469.t1;g11672.t1;g11935.t1;g12212.t1;g12649.t1;g13571.t1;g13826.t1
			Porphyrin metabolism	ko00860	g748.t1;g1823.t1;g2213.t1;g2352.t1;g4005.t1;g4056.t1;g4142.t1;g4552.t1;g5724.t1;g6135.t1;g6176.t1;g6553.t1;g6827.t1;g8684.t1;g9021.t1;g10855.t1;g11390.t1;g11449.t1;g11452.t1;g11496.t1;g12369.t1;g12604.t1;g12684.t1;g13998.t1
		Metabolism of other amino acids	beta-Alanine metabolism	ko00410	g134.t1;g202.t1;g204.t1;g592.t1;g1064.t1;g1079.t1;g1391.t1;g1819.t1;g1884.t1;g1888.t1;g2763.t1;g3010.t1;g3456.t1;g3481.t1;g3653.t1;g3823.t1;g4083.t1;g4263.t1;g4349.t1;g5353.t1;g5852.t1;g5853.t1;g6600.t1;g6808.t1;g7018.t1;g7142.t1;g7894.t1;g7918.t1;g8226.t1;g9277.t1;g9833.t1;g9986.t1;g10507.t1;g10582.t1;g10663.t1;g10847.t1;g11012.t1;g11255.t1;g11257.t1;g11467.t1;g12012.t1;g12540.t1;g12855.t1;g1357…
			Taurine and hypotaurine metabolism	ko00430	g588.t1;g1884.t1;g2329.t1;g4010.t1;g7944.t1;g8305.t1;g8557.t1;g8648.t1;g9277.t1;g9601.t1;g11627.t1;g12339.t1;g12655.t1;g13875.t1;g13953.t1;g14060.t1
			Phosphonate and phosphinate metabolism	ko00440	g918.t1;g919.t1;g3075.t1;g5582.t1;g7937.t1;g9059.t1;g12516.t1
			Selenocompound metabolism	ko00450	g604.t1;g1607.t1;g1645.t1;g1696.t1;g2633.t1;g4528.t1;g5820.t1;g6158.t1;g6232.t1;g6355.t1;g10567.t1;g12925.t1;g13153.t1;g13752.t1
			Cyanoamino acid metabolism	ko00460	g14.t1;g569.t1;g1003.t1;g1481.t1;g1943.t1;g2071.t1;g2601.t1;g2917.t1;g3109.t1;g3822.t1;g4506.t1;g4697.t1;g4996.t1;g5657.t1;g5823.t1;g6846.t1;g6857.t1;g7944.t1;g8274.t1;g8305.t1;g8456.t1;g8802.t1;g9343.t1;g9552.t1;g9558.t1;g9740.t1;g10025.t1;g10739.t1;g11143.t1;g11560.t1;g11646.t1;g11880.t1;g12248.t1;g12285.t1;g12633.t1;g12655.t1;g12790.t1;g13262.t1
			D-Amino acid metabolism	ko00470	g1780.t1;g2891.t1;g4831.t1;g6702.t1;g10485.t1;g11566.t1;g12199.t1;g14103.t1
			Glutathione metabolism	ko00480	g6.t1;g53.t1;g138.t1;g388.t1;g558.t1;g890.t1;g1267.t1;g2211.t1;g2268.t1;g2625.t1;g2707.t1;g3021.t1;g3374.t1;g3791.t1;g3934.t1;g4074.t1;g4144.t1;g4252.t1;g4353.t1;g4519.t1;g4824.t1;g4990.t1;g5086.t1;g5315.t1;g6142.t1;g6891.t1;g7944.t1;g8270.t1;g8305.t1;g8560.t1;g9112.t1;g9677.t1;g9800.t1;g10041.t1;g10310.t1;g11679.t1;g11729.t1;g12004.t1;g12655.t1;g12802.t1;g12810.t1;g12859.t1;g12997.t1;g13016.t1;g…
		Metabolism of terpenoids and polyketides	Geraniol degradation	ko00281	g589.t1;g6666.t1;g10915.t1
			Polyketide sugar unit biosynthesis	ko00523	g246.t1;g2680.t1;g5365.t1
			Terpenoid backbone biosynthesis	ko00900	g248.t1;g788.t1;g1218.t1;g2189.t1;g2622.t1;g2635.t1;g2636.t1;g3004.t1;g3005.t1;g3266.t1;g4207.t1;g5736.t1;g5971.t1;g5996.t1;g6078.t1;g6411.t1;g6463.t1;g7417.t1;g8163.t1;g10169.t1;g10594.t1;g10690.t1;g11177.t1;g11439.t1;g11580.t1;g12682.t1;g13402.t1
			Limonene and pinene degradation	ko00903	g1064.t1;g3653.t1;g5353.t1;g5852.t1;g6808.t1;g8226.t1;g11255.t1;g11467.t1;g13570.t1
			Diterpenoid biosynthesis	ko00904	g4206.t1;g4210.t1
			Carotenoid biosynthesis	ko00906	g3031.t1;g3032.t1;g8196.t1;g10742.t1
			Zeatin biosynthesis	ko00908	g11208.t1;g12422.t1
			Sesquiterpenoid and triterpenoid biosynthesis	ko00909	g660.t1;g4895.t1
			Insect hormone biosynthesis	ko00981	g1064.t1;g3653.t1;g5353.t1;g5852.t1;g6808.t1;g8226.t1;g11255.t1;g11467.t1;g13570.t1
			Biosynthesis of ansamycins	ko01051	g3388.t1
			Biosynthesis of siderophore group nonribosomal peptides	ko01053	g8946.t1
			Biosynthesis of vancomycin group antibiotics	ko01055	g2680.t1;g5365.t1
		Nucleotide metabolism	Purine metabolism	ko00230	g31.t1;g59.t1;g142.t1;g379.t1;g532.t1;g726.t1;g789.t1;g1224.t1;g1228.t1;g1292.t1;g1336.t1;g1337.t1;g1420.t1;g1497.t1;g1504.t1;g1513.t1;g1696.t1;g1747.t1;g1944.t1;g2065.t1;g2173.t1;g2355.t1;g2522.t1;g3177.t1;g4001.t1;g4012.t1;g4221.t1;g4475.t1;g4532.t1;g4695.t1;g4824.t1;g5059.t1;g5074.t1;g5222.t1;g5385.t1;g5883.t1;g6094.t1;g6231.t1;g6356.t1;g6555.t1;g6769.t1;g6875.t1;g6887.t1;g7287.t1;g7576.t1;g76…
			Pyrimidine metabolism	ko00240	g202.t1;g204.t1;g269.t1;g670.t1;g945.t1;g2173.t1;g2255.t1;g3010.t1;g4349.t1;g4475.t1;g4824.t1;g5038.t1;g5203.t1;g5321.t1;g5385.t1;g5810.t1;g6642.t1;g6876.t1;g7149.t1;g7314.t1;g7636.t1;g8056.t1;g8438.t1;g8864.t1;g8983.t1;g9032.t1;g9109.t1;g9321.t1;g9639.t1;g10293.t1;g10294.t1;g10459.t1;g10532.t1;g11005.t1;g11124.t1;g12377.t1;g12748.t1;g13792.t1;g13933.t1;g13992.t1
		Xenobiotics biodegradation and metabolism	Chlorocyclohexane and chlorobenzene degradation	ko00361	g1150.t1;g5973.t1;g5985.t1;g8178.t1;g8833.t1;g9395.t1;g9898.t1;g10131.t1;g11183.t1;g11755.t1;g12616.t1;g12968.t1;g13666.t1
			Benzoate degradation	ko00362	g2427.t1;g3266.t1;g3320.t1;g3612.t1;g6078.t1;g8178.t1;g9036.t1;g10131.t1;g10690.t1;g13273.t1;g13666.t1
			Fluorobenzoate degradation	ko00364	g1150.t1;g8178.t1;g9898.t1;g10131.t1;g11183.t1;g11755.t1;g12968.t1;g13666.t1
			Dioxin degradation	ko00621	g1006.t1;g1980.t1;g3614.t1;g4194.t1;g4926.t1;g5478.t1;g5844.t1;g6058.t1;g6668.t1;g7800.t1;g8901.t1;g9855.t1;g9909.t1;g11019.t1;g11165.t1;g11173.t1;g11213.t1;g11465.t1;g11677.t1;g11871.t1;g12438.t1;g12938.t1
			Toluene degradation	ko00623	g1150.t1;g5312.t1;g6311.t1;g8178.t1;g9898.t1;g10131.t1;g10796.t1;g11183.t1;g11755.t1;g12968.t1;g13666.t1
			Polycyclic aromatic hydrocarbon degradation	ko00624	g1006.t1;g1980.t1;g3614.t1;g4194.t1;g4926.t1;g5478.t1;g5844.t1;g6058.t1;g6668.t1;g7800.t1;g8901.t1;g9855.t1;g9909.t1;g11019.t1;g11165.t1;g11173.t1;g11213.t1;g11465.t1;g11677.t1;g11871.t1;g12438.t1;g12938.t1
			Chloroalkane and chloroalkene degradation	ko00625	g300.t1;g1064.t1;g1560.t1;g3653.t1;g5353.t1;g5852.t1;g5973.t1;g5985.t1;g6808.t1;g6995.t1;g7583.t1;g8226.t1;g8833.t1;g9395.t1;g10125.t1;g11255.t1;g11467.t1;g11469.t1;g11672.t1;g12212.t1;g12616.t1;g12649.t1;g13570.t1;g13571.t1;g13826.t1
			Naphthalene degradation	ko00626	g300.t1;g1006.t1;g1560.t1;g1980.t1;g3614.t1;g4194.t1;g4926.t1;g5478.t1;g5844.t1;g6058.t1;g6668.t1;g6995.t1;g7583.t1;g7800.t1;g8901.t1;g9855.t1;g9909.t1;g10125.t1;g11019.t1;g11165.t1;g11173.t1;g11213.t1;g11465.t1;g11469.t1;g11672.t1;g11677.t1;g11871.t1;g12212.t1;g12438.t1;g12649.t1;g12938.t1;g13571.t1;g13826.t1
			Aminobenzoate degradation	ko00627	g416.t1;g1083.t1;g1140.t1;g1255.t1;g1470.t1;g1632.t1;g2060.t1;g2389.t1;g2567.t1;g3016.t1;g3345.t1;g3432.t1;g3481.t1;g3514.t1;g3612.t1;g4190.t1;g4515.t1;g4977.t1;g5312.t1;g5551.t1;g6051.t1;g6296.t1;g6311.t1;g6411.t1;g6669.t1;g6706.t1;g6920.t1;g7142.t1;g7302.t1;g7640.t1;g9556.t1;g10663.t1;g10796.t1;g11012.t1;g11177.t1;g11448.t1;g11580.t1;g11646.t1;g13338.t1;g14087.t1
			Styrene degradation	ko00643	g416.t1;g822.t1;g823.t1;g1083.t1;g1140.t1;g1470.t1;g1632.t1;g2060.t1;g2567.t1;g3016.t1;g3345.t1;g3432.t1;g3514.t1;g3660.t1;g4190.t1;g4704.t1;g4843.t1;g4844.t1;g4977.t1;g5551.t1;g6051.t1;g6296.t1;g6303.t1;g6669.t1;g6920.t1;g7302.t1;g7640.t1;g7924.t1;g9556.t1;g11448.t1;g11646.t1;g11872.t1;g13338.t1;g14087.t1
			Atrazine degradation	ko00791	g2512.t1;g5084.t1;g5633.t1;g8427.t1
			Caprolactam degradation	ko00930	g589.t1;g2751.t1;g3481.t1;g3857.t1;g4419.t1;g4749.t1;g5553.t1;g6666.t1;g7142.t1;g7179.t1;g8105.t1;g8383.t1;g9518.t1;g10255.t1;g10663.t1;g11012.t1;g13513.t1
			Metabolism of xenobiotics by cytochrome P450	ko00980	g6.t1;g53.t1;g300.t1;g388.t1;g631.t1;g890.t1;g1267.t1;g1560.t1;g2268.t1;g2470.t1;g2920.t1;g3021.t1;g3374.t1;g3852.t1;g3934.t1;g4083.t1;g4990.t1;g5158.t1;g5588.t1;g6067.t1;g6142.t1;g6995.t1;g7583.t1;g8270.t1;g8560.t1;g9112.t1;g9677.t1;g9800.t1;g10053.t1;g10125.t1;g10284.t1;g11469.t1;g11672.t1;g12004.t1;g12212.t1;g12515.t1;g12649.t1;g12802.t1;g12855.t1;g12859.t1;g12997.t1;g13342.t1;g13571.t1;g13826…
			Drug metabolism - cytochrome P450	ko00982	g6.t1;g53.t1;g300.t1;g388.t1;g588.t1;g890.t1;g1267.t1;g1560.t1;g1628.t1;g2268.t1;g2329.t1;g2339.t1;g3021.t1;g3374.t1;g3934.t1;g4083.t1;g4990.t1;g6142.t1;g6995.t1;g7293.t1;g7583.t1;g8270.t1;g8560.t1;g8648.t1;g9112.t1;g9677.t1;g9800.t1;g9823.t1;g10007.t1;g10125.t1;g11469.t1;g11672.t1;g12004.t1;g12212.t1;g12339.t1;g12649.t1;g12802.t1;g12855.t1;g12859.t1;g12997.t1;g13342.t1;g13571.t1;g13826.t1;g13875…
			Drug metabolism - other enzymes	ko00983	g6.t1;g53.t1;g202.t1;g204.t1;g388.t1;g890.t1;g1228.t1;g1267.t1;g1337.t1;g1985.t1;g2268.t1;g3010.t1;g3021.t1;g3374.t1;g3934.t1;g4349.t1;g4695.t1;g4824.t1;g4990.t1;g5059.t1;g5095.t1;g5810.t1;g5883.t1;g6142.t1;g7149.t1;g7719.t1;g8270.t1;g8560.t1;g8864.t1;g8983.t1;g9112.t1;g9677.t1;g9800.t1;g10532.t1;g11001.t1;g11124.t1;g11172.t1;g11496.t1;g11506.t1;g11855.t1;g12004.t1;g12553.t1;g12802.t1;g12859.t1;g…
	Organismal Systems	Aging	Longevity regulating pathway	ko04211	g969.t1;g1453.t1;g1618.t1;g2154.t1;g2312.t1;g2373.t1;g3281.t1;g3548.t1;g3604.t1;g3840.t1;g4500.t1;g4741.t1;g5865.t1;g6172.t1;g6275.t1;g6415.t1;g6520.t1;g6687.t1;g7090.t1;g8030.t1;g9056.t1;g9485.t1;g9488.t1;g9772.t1;g9928.t1;g10083.t1;g10500.t1;g10693.t1;g11003.t1;g11100.t1;g12402.t1;g12405.t1
			Longevity regulating pathway - worm	ko04212	g6.t1;g53.t1;g388.t1;g890.t1;g1022.t1;g1267.t1;g1618.t1;g2154.t1;g2162.t1;g2268.t1;g2652.t1;g2655.t1;g2771.t1;g3021.t1;g3223.t1;g3374.t1;g3840.t1;g3934.t1;g4866.t1;g4892.t1;g4990.t1;g5271.t1;g5315.t1;g5865.t1;g6142.t1;g6172.t1;g6552.t1;g6651.t1;g6687.t1;g7090.t1;g8173.t1;g8185.t1;g8270.t1;g8560.t1;g8882.t1;g8903.t1;g9112.t1;g9677.t1;g9772.t1;g9800.t1;g9928.t1;g9960.t1;g10083.t1;g10500.t1;g11885.t…
			Longevity regulating pathway - multiple species	ko04213	g711.t1;g969.t1;g1231.t1;g1339.t1;g1453.t1;g1618.t1;g2154.t1;g2373.t1;g3281.t1;g3604.t1;g3840.t1;g5821.t1;g5865.t1;g6172.t1;g6191.t1;g6520.t1;g6687.t1;g7090.t1;g7811.t1;g8164.t1;g8469.t1;g8881.t1;g9056.t1;g9170.t1;g9621.t1;g9772.t1;g9928.t1;g10083.t1;g10693.t1;g10701.t1;g11761.t1;g11792.t1;g12405.t1;g13158.t1
		Circulatory system	Cardiac muscle contraction	ko04260	g1682.t1;g2197.t1;g2297.t1;g3686.t1;g5505.t1;g5532.t1;g5622.t1;g5733.t1;g6780.t1;g7447.t1;g7742.t1;g8893.t1;g9539.t1;g9590.t1;g10470.t1;g11057.t1;g11623.t1
			Adrenergic signaling in cardiomyocytes	ko04261	g1453.t1;g1544.t1;g2197.t1;g2783.t1;g4500.t1;g4554.t1;g5318.t1;g6780.t1;g8030.t1;g8298.t1;g9452.t1;g9590.t1;g9960.t1;g9962.t1;g10220.t1;g10479.t1;g10500.t1;g10693.t1;g11776.t1;g12402.t1;g13038.t1;g13958.t1
			Vascular smooth muscle contraction	ko04270	g477.t1;g1453.t1;g4554.t1;g5247.t1;g7734.t1;g10220.t1;g10479.t1;g10693.t1;g10703.t1;g11619.t1;g11776.t1;g12864.t1;g13038.t1
		Development and regeneration	Dorso-ventral axis formation	ko04320	g2761.t1;g3281.t1;g3604.t1;g4335.t1;g4554.t1;g6520.t1
			Axon guidance	ko04360	g966.t1;g1721.t1;g2783.t1;g3281.t1;g3476.t1;g3604.t1;g4127.t1;g4128.t1;g4415.t1;g4554.t1;g5247.t1;g5318.t1;g6520.t1;g9066.t1;g9962.t1;g10479.t1;g11054.t1;g11619.t1;g11662.t1;g12267.t1;g12444.t1;g13540.t1
			Axon regeneration	ko04361	g1453.t1;g1584.t1;g1618.t1;g1721.t1;g2731.t1;g5247.t1;g5718.t1;g6610.t1;g8782.t1;g9960.t1;g10311.t1;g10693.t1;g11619.t1;g11624.t1;g12233.t1;g12267.t1;g14042.t1
			Osteoclast differentiation	ko04380	g966.t1;g1721.t1;g4415.t1;g4554.t1;g8426.t1;g9960.t1;g12267.t1
		Digestive system	Salivary secretion	ko04970	g1453.t1;g6457.t1;g6780.t1;g9590.t1;g10220.t1;g10479.t1;g10693.t1
			Gastric acid secretion	ko04971	g1453.t1;g2412.t1;g2783.t1;g5318.t1;g6780.t1;g9590.t1;g9962.t1;g10220.t1;g10479.t1;g10693.t1
			Pancreatic secretion	ko04972	g1721.t1;g2197.t1;g4889.t1;g5247.t1;g6457.t1;g6780.t1;g9564.t1;g9590.t1;g10403.t1;g10479.t1;g11619.t1;g12267.t1;g12435.t1
			Carbohydrate digestion and absorption	ko04973	g601.t1;g6457.t1;g6780.t1;g8400.t1;g9590.t1;g9734.t1;g9892.t1;g11156.t1
			Protein digestion and absorption	ko04974	g4689.t1;g6780.t1;g7077.t1;g7157.t1;g8694.t1;g9564.t1;g9590.t1
			Fat digestion and absorption	ko04975	g3266.t1;g5997.t1;g6044.t1;g6078.t1;g6546.t1;g9008.t1;g10690.t1
			Bile secretion	ko04976	g631.t1;g1414.t1;g1453.t1;g2470.t1;g2594.t1;g4621.t1;g5158.t1;g5588.t1;g6067.t1;g6462.t1;g6780.t1;g8163.t1;g8701.t1;g9590.t1;g10053.t1;g10693.t1;g10813.t1;g10916.t1;g12446.t1;g13210.t1
			Vitamin digestion and absorption	ko04977	g561.t1
			Mineral absorption	ko04978	g2231.t1;g3255.t1;g3753.t1;g6339.t1;g6780.t1;g6911.t1;g8462.t1;g9590.t1;g10160.t1;g12537.t1;g12648.t1
			Cholesterol metabolism	ko04979	g3302.t1;g3774.t1;g3890.t1;g5205.t1;g10813.t1;g12294.t1;g13210.t1;g13389.t1
		Endocrine system	PPAR signaling pathway	ko03320	g769.t1;g933.t1;g2551.t1;g2556.t1;g2755.t1;g3915.t1;g4127.t1;g4128.t1;g4866.t1;g5662.t1;g6201.t1;g7018.t1;g7168.t1;g7414.t1;g7928.t1;g8388.t1;g9098.t1;g10666.t1;g10813.t1;g11885.t1;g12647.t1;g13210.t1;g13402.t1
			Renin-angiotensin system	ko04614	g5054.t1;g8567.t1
			Insulin signaling pathway	ko04910	g601.t1;g969.t1;g1453.t1;g1618.t1;g1862.t1;g2761.t1;g3281.t1;g3604.t1;g4127.t1;g4128.t1;g4335.t1;g4554.t1;g4741.t1;g5613.t1;g6415.t1;g6520.t1;g7064.t1;g7796.t1;g8400.t1;g9056.t1;g9066.t1;g9734.t1;g9892.t1;g9961.t1;g10220.t1;g10693.t1;g11003.t1;g11156.t1;g11662.t1;g11776.t1;g12405.t1;g12996.t1;g13002.t1;g13038.t1;g13281.t1
			Insulin secretion	ko04911	g1453.t1;g4500.t1;g6780.t1;g8030.t1;g9590.t1;g10479.t1;g10500.t1;g10693.t1;g12402.t1
			GnRH signaling pathway	ko04912	g477.t1;g1453.t1;g2390.t1;g2761.t1;g3281.t1;g3604.t1;g4335.t1;g4554.t1;g4856.t1;g5550.t1;g6520.t1;g6746.t1;g9960.t1;g10220.t1;g10479.t1;g10500.t1;g10693.t1;g12864.t1
			Ovarian steroidogenesis	ko04913	g477.t1;g1453.t1;g6146.t1;g8820.t1;g10693.t1;g12864.t1
			Progesterone-mediated oocyte maturation	ko04914	g249.t1;g697.t1;g1453.t1;g1683.t1;g1990.t1;g2015.t1;g2203.t1;g2438.t1;g2783.t1;g3281.t1;g3604.t1;g3889.t1;g4403.t1;g4554.t1;g5318.t1;g5952.t1;g6520.t1;g6772.t1;g7291.t1;g8484.t1;g9006.t1;g9960.t1;g9962.t1;g10693.t1;g11890.t1
			Estrogen signaling pathway	ko04915	g1453.t1;g2761.t1;g2783.t1;g3281.t1;g3604.t1;g3889.t1;g4335.t1;g4500.t1;g4554.t1;g5250.t1;g5318.t1;g6520.t1;g8030.t1;g9962.t1;g10220.t1;g10500.t1;g10693.t1;g11761.t1;g11792.t1;g12402.t1
			Melanogenesis	ko04916	g178.t1;g555.t1;g903.t1;g1453.t1;g1573.t1;g2783.t1;g3281.t1;g3604.t1;g3720.t1;g4554.t1;g4815.t1;g5318.t1;g6520.t1;g6778.t1;g9066.t1;g9807.t1;g9962.t1;g10220.t1;g10479.t1;g10693.t1;g11307.t1;g11662.t1;g11998.t1;g12593.t1;g13238.t1;g13588.t1;g13635.t1
			Prolactin signaling pathway	ko04917	g2761.t1;g3281.t1;g3604.t1;g4335.t1;g4481.t1;g4554.t1;g6520.t1;g9066.t1;g9960.t1;g11662.t1
			Thyroid hormone synthesis	ko04918	g593.t1;g1338.t1;g1453.t1;g2707.t1;g4500.t1;g6310.t1;g6780.t1;g8030.t1;g9590.t1;g10310.t1;g10479.t1;g10500.t1;g10693.t1;g12402.t1;g13139.t1;g14009.t1
			Thyroid hormone signaling pathway	ko04919	g1453.t1;g1618.t1;g2197.t1;g2212.t1;g2412.t1;g2619.t1;g3281.t1;g3604.t1;g4127.t1;g4128.t1;g4554.t1;g4640.t1;g4713.t1;g5177.t1;g6079.t1;g6107.t1;g6520.t1;g6780.t1;g8469.t1;g9013.t1;g9066.t1;g9590.t1;g10047.t1;g10386.t1;g10479.t1;g10693.t1;g11003.t1;g11077.t1;g11662.t1
			Adipocytokine signaling pathway	ko04920	g969.t1;g1618.t1;g2312.t1;g2556.t1;g3548.t1;g6275.t1;g8388.t1;g9485.t1;g12405.t1
			Oxytocin signaling pathway	ko04921	g477.t1;g966.t1;g969.t1;g1230.t1;g1453.t1;g2312.t1;g2412.t1;g2783.t1;g3281.t1;g3604.t1;g4415.t1;g4554.t1;g5247.t1;g5318.t1;g5550.t1;g6520.t1;g8053.t1;g9154.t1;g9485.t1;g9962.t1;g10220.t1;g10479.t1;g10693.t1;g10963.t1;g11619.t1;g11776.t1;g12405.t1;g12864.t1;g13038.t1
			Glucagon signaling pathway	ko04922	g966.t1;g969.t1;g1453.t1;g4415.t1;g4500.t1;g4627.t1;g4713.t1;g4892.t1;g7064.t1;g8030.t1;g9961.t1;g9967.t1;g10220.t1;g10500.t1;g10693.t1;g10911.t1;g11167.t1;g11464.t1;g12260.t1;g12402.t1;g12405.t1;g12832.t1;g12996.t1;g13281.t1
			Regulation of lipolysis in adipocytes	ko04923	g1453.t1;g2783.t1;g5318.t1;g9962.t1;g10227.t1;g10693.t1;g13119.t1
			Renin secretion	ko04924	g966.t1;g1453.t1;g2783.t1;g4415.t1;g5318.t1;g9962.t1;g10220.t1;g10693.t1
			Aldosterone synthesis and secretion	ko04925	g1230.t1;g1453.t1;g4500.t1;g6780.t1;g8030.t1;g9154.t1;g9590.t1;g10220.t1;g10479.t1;g10500.t1;g10693.t1;g10963.t1;g12402.t1
			Relaxin signaling pathway	ko04926	g1453.t1;g2761.t1;g2783.t1;g3281.t1;g3604.t1;g4335.t1;g4500.t1;g4554.t1;g5318.t1;g6520.t1;g8030.t1;g9960.t1;g9962.t1;g10479.t1;g10500.t1;g10693.t1;g12402.t1;g13786.t1
			Cortisol synthesis and secretion	ko04927	g1453.t1;g4500.t1;g8030.t1;g10500.t1;g10693.t1;g12402.t1
			Parathyroid hormone synthesis, secretion and action	ko04928	g1453.t1;g2390.t1;g2783.t1;g4500.t1;g4554.t1;g4856.t1;g5247.t1;g5318.t1;g6746.t1;g8030.t1;g8631.t1;g9962.t1;g10479.t1;g10500.t1;g10693.t1;g11619.t1;g12402.t1
			GnRH secretion	ko04929	g3281.t1;g3604.t1;g4554.t1;g6520.t1;g10479.t1
			Growth hormone synthesis, secretion and action	ko04935	g1453.t1;g1618.t1;g2761.t1;g2783.t1;g3281.t1;g3604.t1;g4335.t1;g4500.t1;g4554.t1;g5318.t1;g6520.t1;g8030.t1;g9066.t1;g9960.t1;g9962.t1;g10479.t1;g10500.t1;g10693.t1;g11662.t1;g12402.t1
		Environmental adaptation	Plant-pathogen interaction	ko04626	g1019.t1;g1831.t1;g2551.t1;g2653.t1;g3889.t1;g4956.t1;g5079.t1;g10220.t1;g10666.t1
			Circadian rhythm	ko04710	g969.t1;g1408.t1;g9520.t1;g9964.t1;g10604.t1;g12063.t1;g12405.t1;g12900.t1
			Circadian rhythm - fly	ko04711	g9066.t1;g11662.t1
			Circadian rhythm - plant	ko04712	g737.t1;g8744.t1;g10840.t1;g11697.t1
			Circadian entrainment	ko04713	g1453.t1;g2783.t1;g4554.t1;g5318.t1;g9962.t1;g10220.t1;g10479.t1;g10693.t1;g13786.t1
			Thermogenesis	ko04714	g294.t1;g426.t1;g969.t1;g1050.t1;g1246.t1;g1357.t1;g1453.t1;g1618.t1;g1682.t1;g1684.t1;g2083.t1;g2297.t1;g2412.t1;g2525.t1;g2556.t1;g2761.t1;g2993.t1;g3054.t1;g3062.t1;g3189.t1;g3192.t1;g3281.t1;g3604.t1;g3686.t1;g4335.t1;g4500.t1;g5155.t1;g5330.t1;g5357.t1;g5532.t1;g5613.t1;g5622.t1;g5724.t1;g5733.t1;g5759.t1;g5812.t1;g6038.t1;g6221.t1;g6240.t1;g6260.t1;g6520.t1;g7447.t1;g7742.t1;g8030.t1;g8219.…
		Excretory system	Aldosterone-regulated sodium reabsorption	ko04960	g3281.t1;g3604.t1;g4127.t1;g4128.t1;g4554.t1;g6520.t1;g6780.t1;g9590.t1;g10479.t1
			Endocrine and other factor-regulated calcium reabsorption	ko04961	g1208.t1;g1453.t1;g3259.t1;g6780.t1;g9590.t1;g10403.t1;g10479.t1;g10693.t1;g11747.t1;g13218.t1;g13596.t1
			Vasopressin-regulated water reabsorption	ko04962	g649.t1;g689.t1;g852.t1;g1453.t1;g5772.t1;g7153.t1;g7283.t1;g8086.t1;g8824.t1;g10403.t1;g10693.t1;g11828.t1;g12322.t1;g13384.t1
			Proximal tubule bicarbonate reclamation	ko04964	g6780.t1;g9590.t1;g11340.t1;g13184.t1
			Collecting duct acid secretion	ko04966	g724.t1;g3007.t1;g3304.t1;g3384.t1;g5368.t1;g5616.t1;g8066.t1;g8649.t1;g9157.t1;g12318.t1;g13805.t1
		Immune system	Chemokine signaling pathway	ko04062	g250.t1;g703.t1;g915.t1;g1453.t1;g1721.t1;g1806.t1;g2761.t1;g2783.t1;g3162.t1;g3281.t1;g3604.t1;g4335.t1;g4554.t1;g5247.t1;g5318.t1;g6520.t1;g7392.t1;g8372.t1;g9066.t1;g9163.t1;g9962.t1;g10693.t1;g11054.t1;g11619.t1;g11662.t1;g12267.t1;g12435.t1;g13786.t1
			Platelet activation	ko04611	g477.t1;g1453.t1;g2412.t1;g2783.t1;g4554.t1;g5247.t1;g5318.t1;g9960.t1;g9962.t1;g10693.t1;g11619.t1;g11776.t1;g12435.t1;g12864.t1;g13038.t1;g13119.t1
			Antigen processing and presentation	ko04612	g593.t1;g3873.t1;g3889.t1;g6276.t1;g11761.t1;g11792.t1;g12777.t1;g14009.t1
			Neutrophil extracellular trap formation	ko04613	g427.t1;g428.t1;g698.t1;g1450.t1;g1618.t1;g1721.t1;g2048.t1;g2412.t1;g2429.t1;g2764.t1;g3292.t1;g3774.t1;g4554.t1;g6450.t1;g8469.t1;g9013.t1;g9094.t1;g9960.t1;g10197.t1;g10213.t1;g10406.t1;g10479.t1;g10601.t1;g12226.t1;g12227.t1;g12262.t1;g12267.t1
			Toll-like receptor signaling pathway	ko04620	g1721.t1;g4554.t1;g9960.t1;g12267.t1
			NOD-like receptor signaling pathway	ko04621	g1429.t1;g2134.t1;g2373.t1;g2429.t1;g3774.t1;g3889.t1;g4013.t1;g4554.t1;g5079.t1;g5247.t1;g6085.t1;g6254.t1;g6552.t1;g7346.t1;g8111.t1;g9164.t1;g9505.t1;g9614.t1;g9710.t1;g9960.t1;g10486.t1;g11619.t1;g11876.t1;g11894.t1;g12123.t1;g12681.t1;g13688.t1
			RIG-I-like receptor signaling pathway	ko04622	g731.t1;g1890.t1;g2373.t1;g3562.t1;g4727.t1;g6085.t1;g7113.t1;g9078.t1;g9960.t1;g13174.t1
			Cytosolic DNA-sensing pathway	ko04623	g3201.t1;g3530.t1;g5623.t1;g6002.t1;g7678.t1;g8467.t1;g8620.t1;g8831.t1;g9121.t1;g10474.t1;g11766.t1;g11821.t1;g12296.t1;g12522.t1;g13613.t1;g13795.t1
			Toll and Imd signaling pathway	ko04624	g2428.t1;g4108.t1;g4500.t1;g6310.t1;g8030.t1;g8628.t1;g9520.t1;g9960.t1;g12402.t1;g12900.t1;g12980.t1
			C-type lectin receptor signaling pathway	ko04625	g966.t1;g3281.t1;g3604.t1;g4415.t1;g4554.t1;g5247.t1;g6520.t1;g7346.t1;g9960.t1;g10220.t1;g11054.t1;g11619.t1;g11876.t1
			Natural killer cell mediated cytotoxicity	ko04650	g966.t1;g1721.t1;g2761.t1;g3281.t1;g3604.t1;g4335.t1;g4415.t1;g4554.t1;g6520.t1;g10479.t1;g11054.t1;g12267.t1
			IL-17 signaling pathway	ko04657	g1683.t1;g3889.t1;g4396.t1;g4554.t1;g5550.t1;g9066.t1;g9960.t1;g11662.t1
			Th1 and Th2 cell differentiation	ko04658	g966.t1;g4415.t1;g4554.t1;g9960.t1
			Th17 cell differentiation	ko04659	g966.t1;g1618.t1;g3889.t1;g4415.t1;g4554.t1;g9960.t1
			T cell receptor signaling pathway	ko04660	g966.t1;g2761.t1;g3281.t1;g3604.t1;g4127.t1;g4128.t1;g4335.t1;g4415.t1;g4554.t1;g5247.t1;g6520.t1;g9066.t1;g9960.t1;g11054.t1;g11619.t1;g11662.t1
			B cell receptor signaling pathway	ko04662	g966.t1;g1721.t1;g2761.t1;g3281.t1;g3604.t1;g4335.t1;g4415.t1;g4554.t1;g6520.t1;g9066.t1;g11662.t1;g12267.t1
			Fc epsilon RI signaling pathway	ko04664	g477.t1;g1721.t1;g2761.t1;g3281.t1;g3604.t1;g4127.t1;g4128.t1;g4335.t1;g4554.t1;g6520.t1;g9960.t1;g10479.t1;g12267.t1;g12864.t1
			Fc gamma R-mediated phagocytosis	ko04666	g250.t1;g477.t1;g703.t1;g1049.t1;g1721.t1;g1806.t1;g1825.t1;g1930.t1;g2250.t1;g2390.t1;g3162.t1;g3380.t1;g3476.t1;g3757.t1;g4554.t1;g4856.t1;g6746.t1;g7033.t1;g8372.t1;g8666.t1;g8860.t1;g9430.t1;g10479.t1;g11054.t1;g11745.t1;g12267.t1;g12444.t1;g12650.t1;g12864.t1;g13540.t1;g14063.t1
			Leukocyte transendothelial migration	ko04670	g1721.t1;g2412.t1;g2429.t1;g2783.t1;g5247.t1;g5318.t1;g9163.t1;g9960.t1;g9962.t1;g10479.t1;g11619.t1;g12267.t1;g12435.t1
		Nervous system	Long-term potentiation	ko04720	g966.t1;g1453.t1;g3281.t1;g3604.t1;g4415.t1;g4554.t1;g6520.t1;g10220.t1;g10479.t1;g10500.t1;g10693.t1;g11776.t1;g12435.t1;g13038.t1
			Synaptic vesicle cycle	ko04721	g724.t1;g930.t1;g1208.t1;g3007.t1;g3259.t1;g3289.t1;g3304.t1;g3384.t1;g3778.t1;g5368.t1;g5616.t1;g6914.t1;g7751.t1;g8066.t1;g8649.t1;g9157.t1;g10246.t1;g10612.t1;g11747.t1;g12318.t1;g12322.t1;g12849.t1;g13218.t1;g13596.t1;g13805.t1;g13945.t1
			Neurotrophin signaling pathway	ko04722	g1721.t1;g2761.t1;g3281.t1;g3604.t1;g4127.t1;g4128.t1;g4335.t1;g4554.t1;g5247.t1;g5550.t1;g6520.t1;g7283.t1;g9066.t1;g9614.t1;g9960.t1;g10220.t1;g10500.t1;g11619.t1;g11662.t1;g12123.t1;g12267.t1;g12435.t1
			Retrograde endocannabinoid signaling	ko04723	g426.t1;g1357.t1;g1453.t1;g2525.t1;g2783.t1;g3062.t1;g3189.t1;g4554.t1;g5155.t1;g5318.t1;g5812.t1;g6221.t1;g8636.t1;g8830.t1;g9960.t1;g9962.t1;g10074.t1;g10227.t1;g10298.t1;g10479.t1;g10576.t1;g10612.t1;g10637.t1;g10639.t1;g10693.t1;g11701.t1;g12398.t1;g12741.t1;g13092.t1;g13372.t1;g13385.t1;g13547.t1;g13786.t1
			Glutamatergic synapse	ko04724	g477.t1;g966.t1;g1453.t1;g2390.t1;g2783.t1;g4415.t1;g4554.t1;g4856.t1;g5318.t1;g6746.t1;g7458.t1;g9962.t1;g10479.t1;g10693.t1;g11713.t1;g12864.t1;g13786.t1
			Cholinergic synapse	ko04725	g1453.t1;g2783.t1;g3281.t1;g3604.t1;g4554.t1;g5318.t1;g6520.t1;g9962.t1;g10479.t1;g10500.t1;g10693.t1;g13786.t1
			Serotonergic synapse	ko04726	g477.t1;g1453.t1;g1628.t1;g2339.t1;g2731.t1;g2783.t1;g3281.t1;g3604.t1;g4554.t1;g5318.t1;g6520.t1;g6610.t1;g7293.t1;g9823.t1;g9962.t1;g10007.t1;g10479.t1;g10693.t1;g12864.t1;g13119.t1;g13786.t1
			GABAergic synapse	ko04727	g930.t1;g1391.t1;g1453.t1;g1884.t1;g2763.t1;g2783.t1;g5318.t1;g6552.t1;g7458.t1;g9277.t1;g9962.t1;g10479.t1;g10612.t1;g10693.t1;g11713.t1;g12322.t1;g13786.t1;g13945.t1
			Dopaminergic synapse	ko04728	g1453.t1;g1544.t1;g1628.t1;g2339.t1;g2731.t1;g2783.t1;g3264.t1;g4299.t1;g4415.t1;g4500.t1;g5318.t1;g6610.t1;g7293.t1;g8030.t1;g8298.t1;g9066.t1;g9452.t1;g9823.t1;g9960.t1;g9962.t1;g10007.t1;g10220.t1;g10479.t1;g10500.t1;g10693.t1;g11662.t1;g11776.t1;g12307.t1;g12402.t1;g13038.t1;g13786.t1;g13958.t1
			Long-term depression	ko04730	g477.t1;g2783.t1;g3281.t1;g3604.t1;g4554.t1;g5318.t1;g6520.t1;g9452.t1;g9962.t1;g10479.t1;g12864.t1;g13958.t1
		Sensory system	Olfactory transduction	ko04740	g1453.t1;g10220.t1;g10693.t1;g13786.t1
			Taste transduction	ko04742	g726.t1;g1453.t1;g1944.t1;g4532.t1;g5222.t1;g6231.t1;g10226.t1;g10693.t1;g12428.t1
			Phototransduction	ko04744	g10220.t1;g13786.t1
			Phototransduction - fly	ko04745	g2412.t1;g10220.t1;g10479.t1
			Inflammatory mediator regulation of TRP channels	ko04750	g477.t1;g1453.t1;g9960.t1;g10220.t1;g10479.t1;g10693.t1;g11776.t1;g12864.t1;g13038.t1
GXUF-2	Cellular Processes	Cell growth and death	Cell cycle	ko04110	g762.t1;g842.t1;g1051.t1;g1438.t1;g2074.t1;g2195.t1;g2446.t1;g3311.t1;g3384.t1;g3386.t1;g3419.t1;g4121.t1;g4355.t1;g4498.t1;g4587.t1;g5106.t1;g5560.t1;g5569.t1;g5770.t1;g5771.t1;g5950.t1;g6652.t1;g6754.t1;g6795.t1;g6908.t1;g7024.t1;g7668.t1;g8193.t1;g8194.t1;g8373.t1;g8496.t1;g8600.t1;g8803.t1;g9159.t1;g9279.t1;g9288.t1;g9533.t1;g9836.t1;g9889.t1;g10673.t1;g11092.t1;g11299.t1;g11366.t1;g11653.t1;…
			Cell cycle - yeast	ko04111	g82.t1;g761.t1;g762.t1;g842.t1;g960.t1;g1051.t1;g1055.t1;g1083.t1;g1367.t1;g1438.t1;g1554.t1;g1781.t1;g1872.t1;g2074.t1;g2195.t1;g2329.t1;g2446.t1;g2472.t1;g2980.t1;g3246.t1;g3308.t1;g3311.t1;g3384.t1;g3386.t1;g3411.t1;g3419.t1;g3484.t1;g3864.t1;g4113.t1;g4121.t1;g4355.t1;g4498.t1;g4568.t1;g4587.t1;g5017.t1;g5106.t1;g5344.t1;g5560.t1;g5569.t1;g5758.t1;g5770.t1;g5771.t1;g5950.t1;g6000.t1;g6194.t1;…
			Cell cycle - Caulobacter	ko04112	g583.t1;g1866.t1;g2061.t1;g4622.t1
			Meiosis - yeast	ko04113	g672.t1;g688.t1;g762.t1;g842.t1;g976.t1;g1051.t1;g1147.t1;g1305.t1;g1554.t1;g1781.t1;g2074.t1;g2329.t1;g2429.t1;g2446.t1;g2482.t1;g3311.t1;g3386.t1;g3411.t1;g3419.t1;g4121.t1;g4261.t1;g4355.t1;g4498.t1;g4523.t1;g4587.t1;g4904.t1;g5106.t1;g5343.t1;g5344.t1;g5480.t1;g5514.t1;g5560.t1;g5569.t1;g5930.t1;g5950.t1;g6000.t1;g6194.t1;g6306.t1;g6571.t1;g6579.t1;g6733.t1;g7024.t1;g7083.t1;g7174.t1;g7249.t1…
			Oocyte meiosis	ko04114	g672.t1;g842.t1;g1033.t1;g1281.t1;g2074.t1;g2482.t1;g3311.t1;g3386.t1;g4121.t1;g4498.t1;g4587.t1;g4861.t1;g5017.t1;g5569.t1;g6754.t1;g6908.t1;g7174.t1;g7523.t1;g8194.t1;g8496.t1;g8600.t1;g8803.t1;g9558.t1;g9836.t1;g11299.t1;g11653.t1;g12166.t1;g12919.t1;g12924.t1;g13179.t1;g13341.t1;g13991.t1;g14005.t1;g14050.t1;g14167.t1;g14331.t1;g14424.t1;g14665.t1
			p53 signaling pathway	ko04115	g2195.t1;g3913.t1;g6795.t1;g8286.t1;g9889.t1;g13644.t1;g14852.t1
			Apoptosis	ko04210	g308.t1;g1090.t1;g1437.t1;g3641.t1;g3794.t1;g5017.t1;g6795.t1;g8286.t1;g9915.t1;g10003.t1;g10313.t1;g13155.t1;g13635.t1;g13644.t1;g13821.t1;g14017.t1
			Apoptosis - fly	ko04214	g473.t1;g2805.t1;g3829.t1;g5017.t1;g5030.t1;g6333.t1;g6795.t1;g7667.t1;g8210.t1;g8286.t1;g9867.t1;g9915.t1;g12561.t1;g13644.t1;g14017.t1
			Apoptosis - multiple species	ko04215	g8286.t1;g8700.t1
			Ferroptosis	ko04216	g1061.t1;g1879.t1;g5696.t1;g7794.t1;g8287.t1;g10612.t1;g10887.t1;g11532.t1;g11635.t1;g12484.t1;g15125.t1
			Necroptosis	ko04217	g428.t1;g1061.t1;g1354.t1;g1712.t1;g1718.t1;g1856.t1;g2516.t1;g2518.t1;g2805.t1;g2977.t1;g3855.t1;g3892.t1;g4146.t1;g4524.t1;g4809.t1;g6142.t1;g6333.t1;g7228.t1;g8284.t1;g11617.t1;g11633.t1;g12484.t1;g12560.t1;g13389.t1;g13940.t1;g14330.t1
			Cellular senescence	ko04218	g672.t1;g1033.t1;g1061.t1;g1281.t1;g1470.t1;g2195.t1;g2429.t1;g2977.t1;g4861.t1;g4916.t1;g5017.t1;g5480.t1;g6142.t1;g6469.t1;g6579.t1;g6795.t1;g7523.t1;g9115.t1;g9889.t1;g9915.t1;g10036.t1;g10702.t1;g11662.t1;g12924.t1;g13179.t1;g13644.t1;g14017.t1;g14331.t1;g14852.t1;g14929.t1
		Cell motility	Regulation of actin cytoskeleton	ko04810	g672.t1;g1386.t1;g2046.t1;g2804.t1;g2918.t1;g3284.t1;g3287.t1;g3476.t1;g3797.t1;g3935.t1;g4875.t1;g4999.t1;g5017.t1;g6472.t1;g6635.t1;g7325.t1;g7654.t1;g8527.t1;g9133.t1;g9915.t1;g9972.t1;g11434.t1;g11975.t1;g12279.t1;g12497.t1;g12670.t1;g13025.t1;g13135.t1;g13179.t1;g13525.t1;g13821.t1;g13837.t1;g14017.t1;g14882.t1;g15047.t1
		Cellular community - eukaryotes	Focal adhesion	ko04510	g672.t1;g1090.t1;g1890.t1;g2046.t1;g2804.t1;g3287.t1;g3797.t1;g5017.t1;g6472.t1;g8258.t1;g8527.t1;g9288.t1;g11975.t1;g12497.t1;g13025.t1;g13179.t1;g13821.t1;g14263.t1;g15047.t1
			Adherens junction	ko04520	g2046.t1;g3273.t1;g3422.t1;g3797.t1;g4244.t1;g4586.t1;g5017.t1;g5998.t1;g6838.t1;g7122.t1;g7489.t1;g8702.t1;g11975.t1;g13821.t1;g14121.t1;g14161.t1;g14460.t1;g15047.t1
			Tight junction	ko04530	g2046.t1;g2918.t1;g3273.t1;g3422.t1;g3476.t1;g3797.t1;g3894.t1;g4244.t1;g4586.t1;g4875.t1;g4999.t1;g5998.t1;g6652.t1;g7122.t1;g7174.t1;g7325.t1;g7654.t1;g8258.t1;g9558.t1;g9758.t1;g9972.t1;g10313.t1;g11434.t1;g11513.t1;g11801.t1;g11975.t1;g13341.t1;g13525.t1;g13635.t1;g13689.t1;g13778.t1;g13821.t1;g14161.t1;g14235.t1;g14665.t1;g14811.t1;g15047.t1
			Gap junction	ko04540	g237.t1;g1890.t1;g4523.t1;g5017.t1;g8290.t1;g8527.t1;g9558.t1;g9915.t1;g10313.t1;g11627.t1;g13025.t1;g13635.t1;g13720.t1;g14017.t1;g14459.t1;g14665.t1;g14953.t1
			Signaling pathways regulating pluripotency of stem cells	ko04550	g471.t1;g4861.t1;g5017.t1;g9288.t1;g9915.t1;g14017.t1;g14263.t1
		Cellular community - prokaryotes	Quorum sensing	ko02024	g1879.t1;g2547.t1;g2765.t1;g2880.t1;g3601.t1;g4317.t1;g4605.t1;g5539.t1;g5826.t1;g5964.t1;g6621.t1;g7369.t1;g7794.t1;g8010.t1;g9300.t1;g9584.t1;g10612.t1;g10887.t1;g11895.t1;g13513.t1;g13667.t1;g14041.t1;g14496.t1
			Biofilm formation - Pseudomonas aeruginosa	ko02025	g4261.t1;g8010.t1;g14041.t1
			Biofilm formation - Escherichia coli	ko02026	g4524.t1
		Transport and catabolism	Autophagy - other	ko04136	g283.t1;g575.t1;g2193.t1;g2349.t1;g2429.t1;g2498.t1;g2667.t1;g3052.t1;g3362.t1;g4133.t1;g5001.t1;g5160.t1;g5480.t1;g5718.t1;g6294.t1;g6389.t1;g6579.t1;g7174.t1;g7713.t1;g7931.t1;g8700.t1;g8711.t1;g8719.t1;g10036.t1;g13978.t1;g15125.t1
			Mitophagy - animal	ko04137	g403.t1;g1578.t1;g6158.t1;g6294.t1;g6310.t1;g6838.t1;g7489.t1;g8210.t1;g8700.t1;g8702.t1;g8711.t1;g9915.t1;g10886.t1;g12561.t1;g14017.t1;g14045.t1;g14097.t1;g14121.t1;g14582.t1;g15125.t1
			Autophagy - yeast	ko04138	g283.t1;g403.t1;g411.t1;g575.t1;g614.t1;g1147.t1;g1305.t1;g1437.t1;g1514.t1;g1829.t1;g1906.t1;g2031.t1;g2193.t1;g2349.t1;g2429.t1;g2498.t1;g2667.t1;g2918.t1;g2921.t1;g3052.t1;g3476.t1;g4133.t1;g4531.t1;g4875.t1;g4904.t1;g4924.t1;g4999.t1;g5001.t1;g5160.t1;g5480.t1;g5718.t1;g5908.t1;g6037.t1;g6278.t1;g6294.t1;g6389.t1;g6579.t1;g6943.t1;g7174.t1;g7343.t1;g7555.t1;g7654.t1;g7713.t1;g7931.t1;g8700.t1…
			Mitophagy - yeast	ko04139	g234.t1;g283.t1;g368.t1;g919.t1;g1147.t1;g1385.t1;g1638.t1;g1864.t1;g1890.t1;g2193.t1;g2429.t1;g2498.t1;g2667.t1;g2775.t1;g2805.t1;g3084.t1;g4651.t1;g4861.t1;g5062.t1;g5480.t1;g5841.t1;g5850.t1;g6294.t1;g6333.t1;g6579.t1;g6740.t1;g6838.t1;g7489.t1;g8172.t1;g8503.t1;g8702.t1;g9469.t1;g9492.t1;g10036.t1;g10518.t1;g11055.t1;g11518.t1;g11789.t1;g12201.t1;g12497.t1;g12502.t1;g13041.t1;g14121.t1;g14434…
			Autophagy - animal	ko04140	g283.t1;g291.t1;g403.t1;g575.t1;g1090.t1;g1437.t1;g2193.t1;g2349.t1;g2429.t1;g2638.t1;g2681.t1;g3052.t1;g3362.t1;g3794.t1;g4133.t1;g4838.t1;g5001.t1;g5017.t1;g5160.t1;g5309.t1;g5480.t1;g5718.t1;g6294.t1;g6389.t1;g6579.t1;g6973.t1;g7075.t1;g7174.t1;g7713.t1;g7931.t1;g8700.t1;g8711.t1;g8719.t1;g9558.t1;g9915.t1;g10003.t1;g10036.t1;g11622.t1;g11654.t1;g13155.t1;g13202.t1;g13583.t1;g13978.t1;g14017.t…
			Lysosome	ko04142	g335.t1;g355.t1;g805.t1;g823.t1;g1246.t1;g1320.t1;g1724.t1;g2625.t1;g3158.t1;g3396.t1;g3496.t1;g3794.t1;g4208.t1;g4278.t1;g4464.t1;g5336.t1;g5404.t1;g5697.t1;g5698.t1;g5738.t1;g6038.t1;g6170.t1;g6228.t1;g6427.t1;g6763.t1;g7048.t1;g7247.t1;g7494.t1;g7570.t1;g7869.t1;g8322.t1;g8559.t1;g9090.t1;g9779.t1;g10076.t1;g10122.t1;g10288.t1;g10335.t1;g10660.t1;g11033.t1;g11308.t1;g11633.t1;g12776.t1;g12830.…
			Endocytosis	ko04144	g63.t1;g403.t1;g592.t1;g600.t1;g667.t1;g1384.t1;g1509.t1;g1709.t1;g1715.t1;g1718.t1;g1928.t1;g2348.t1;g2353.t1;g2916.t1;g2918.t1;g3476.t1;g3486.t1;g3719.t1;g3797.t1;g3855.t1;g3894.t1;g3979.t1;g4053.t1;g4124.t1;g4156.t1;g4875.t1;g4999.t1;g5061.t1;g5136.t1;g5137.t1;g5142.t1;g5636.t1;g5728.t1;g5999.t1;g6346.t1;g6399.t1;g7142.t1;g7228.t1;g7654.t1;g8144.t1;g8214.t1;g8284.t1;g8319.t1;g8690.t1;g8895.t1;…
			Phagosome	ko04145	g237.t1;g335.t1;g355.t1;g403.t1;g595.t1;g805.t1;g874.t1;g1386.t1;g1997.t1;g2046.t1;g2625.t1;g3052.t1;g3951.t1;g4124.t1;g4865.t1;g6038.t1;g6394.t1;g6481.t1;g6763.t1;g7119.t1;g7787.t1;g7869.t1;g8322.t1;g8690.t1;g9171.t1;g10122.t1;g10312.t1;g10313.t1;g10467.t1;g10660.t1;g10885.t1;g11407.t1;g11627.t1;g11632.t1;g11975.t1;g12079.t1;g12107.t1;g12287.t1;g12458.t1;g12484.t1;g13635.t1;g13720.t1;g13821.t1
			Peroxisome	ko04146	g60.t1;g224.t1;g431.t1;g538.t1;g892.t1;g1058.t1;g1238.t1;g1352.t1;g1524.t1;g1879.t1;g1896.t1;g1956.t1;g2018.t1;g2197.t1;g2304.t1;g2461.t1;g2675.t1;g2834.t1;g3105.t1;g3247.t1;g3341.t1;g3361.t1;g3826.t1;g4213.t1;g4404.t1;g4468.t1;g4994.t1;g5348.t1;g5576.t1;g5688.t1;g6084.t1;g6125.t1;g6332.t1;g6557.t1;g6728.t1;g7198.t1;g7598.t1;g7789.t1;g7794.t1;g7985.t1;g7998.t1;g8095.t1;g8149.t1;g8184.t1;g8549.t1;…
	Environmental Information Processing	Membrane transport	ABC transporters	ko02010	g437.t1;g450.t1;g533.t1;g701.t1;g702.t1;g2675.t1;g2762.t1;g2800.t1;g4446.t1;g5378.t1;g6960.t1;g7206.t1;g7391.t1;g7789.t1;g8110.t1;g8386.t1;g8419.t1;g9217.t1;g10620.t1;g10921.t1;g11208.t1;g11239.t1;g11458.t1;g12036.t1;g12358.t1;g12668.t1;g12729.t1;g12946.t1;g13112.t1;g13733.t1;g14598.t1;g14782.t1
			Bacterial secretion system	ko03070	g2880.t1;g11895.t1
		Signal transduction	Two-component system	ko02020	g369.t1;g1359.t1;g2419.t1;g3892.t1;g4146.t1;g4334.t1;g4981.t1;g5144.t1;g5438.t1;g5641.t1;g6499.t1;g7194.t1;g7637.t1;g7958.t1;g8286.t1;g8815.t1;g9009.t1;g9121.t1;g9998.t1;g11081.t1;g11279.t1;g11318.t1;g11327.t1;g12835.t1;g13536.t1;g13719.t1;g14269.t1;g14831.t1;g14865.t1
			MAPK signaling pathway	ko04010	g1256.t1;g1281.t1;g1807.t1;g1856.t1;g1890.t1;g1969.t1;g2046.t1;g3287.t1;g3486.t1;g4861.t1;g5017.t1;g5719.t1;g6199.t1;g6840.t1;g7523.t1;g8258.t1;g8403.t1;g8527.t1;g9558.t1;g9915.t1;g10533.t1;g11975.t1;g12130.t1;g12541.t1;g13025.t1;g13389.t1;g13469.t1;g14017.t1;g14018.t1;g14459.t1;g14665.t1
			MAPK signaling pathway - yeast	ko04011	g128.t1;g309.t1;g334.t1;g552.t1;g553.t1;g615.t1;g670.t1;g918.t1;g966.t1;g1090.t1;g1567.t1;g1612.t1;g1638.t1;g1646.t1;g1781.t1;g1890.t1;g2018.t1;g2329.t1;g2775.t1;g3084.t1;g3091.t1;g3105.t1;g3246.t1;g3287.t1;g3456.t1;g3797.t1;g3844.t1;g3894.t1;g4565.t1;g4651.t1;g4861.t1;g4960.t1;g5017.t1;g5344.t1;g5641.t1;g6000.t1;g6065.t1;g6173.t1;g6194.t1;g6728.t1;g6740.t1;g6898.t1;g7099.t1;g7249.t1;g7360.t1;g74…
			ErbB signaling pathway	ko04012	g1890.t1;g2429.t1;g3287.t1;g5017.t1;g5480.t1;g6579.t1;g8527.t1;g9288.t1;g9915.t1;g10036.t1;g13025.t1;g14017.t1;g14263.t1
			MAPK signaling pathway - fly	ko04013	g1256.t1;g2046.t1;g2303.t1;g4813.t1;g4861.t1;g5017.t1;g5348.t1;g6199.t1;g6840.t1;g7174.t1;g8527.t1;g9915.t1;g10533.t1;g11975.t1;g12130.t1;g12228.t1;g12485.t1;g12606.t1;g13025.t1;g13469.t1;g13561.t1;g14017.t1;g14018.t1;g14882.t1;g15060.t1
			Ras signaling pathway	ko04014	g1033.t1;g1509.t1;g1856.t1;g1890.t1;g1969.t1;g2046.t1;g3287.t1;g3797.t1;g3979.t1;g4124.t1;g5017.t1;g5728.t1;g6267.t1;g8258.t1;g8403.t1;g8527.t1;g8690.t1;g8895.t1;g9558.t1;g9915.t1;g11975.t1;g12552.t1;g13025.t1;g13389.t1;g13446.t1;g13576.t1;g14017.t1;g14665.t1;g15047.t1
			Rap1 signaling pathway	ko04015	g1033.t1;g1890.t1;g2046.t1;g3797.t1;g4523.t1;g4861.t1;g5017.t1;g8258.t1;g8290.t1;g9915.t1;g11975.t1;g13821.t1;g14017.t1;g14882.t1;g14953.t1;g15047.t1
			MAPK signaling pathway - plant	ko04016	g1033.t1;g2018.t1;g3105.t1;g5977.t1;g6728.t1;g7756.t1;g7799.t1;g13813.t1;g13859.t1;g13948.t1;g14857.t1
			Calcium signaling pathway	ko04020	g810.t1;g1033.t1;g1061.t1;g1281.t1;g1890.t1;g2409.t1;g2477.t1;g2977.t1;g7523.t1;g8097.t1;g8775.t1;g9067.t1;g9558.t1;g11696.t1;g12887.t1;g13481.t1;g14665.t1
			cGMP-PKG signaling pathway	ko04022	g672.t1;g1033.t1;g1061.t1;g1256.t1;g1281.t1;g2977.t1;g3797.t1;g4523.t1;g4631.t1;g4755.t1;g5017.t1;g6199.t1;g6840.t1;g7523.t1;g8290.t1;g10533.t1;g11696.t1;g12130.t1;g13179.t1;g13469.t1;g14018.t1;g14953.t1;g15047.t1
			cAMP signaling pathway	ko04024	g672.t1;g1033.t1;g2046.t1;g3247.t1;g3287.t1;g3797.t1;g3979.t1;g4523.t1;g4631.t1;g4755.t1;g5017.t1;g5728.t1;g8258.t1;g8290.t1;g8895.t1;g9558.t1;g10044.t1;g11696.t1;g11975.t1;g13179.t1;g13576.t1;g14665.t1;g14953.t1;g15047.t1
			NF-kappa B signaling pathway	ko04064	g1059.t1;g6795.t1;g6838.t1;g7489.t1;g8702.t1;g13644.t1;g14121.t1
			HIF-1 signaling pathway	ko04066	g1890.t1;g2073.t1;g2175.t1;g2429.t1;g4154.t1;g4594.t1;g4965.t1;g5017.t1;g5480.t1;g6493.t1;g6579.t1;g7323.t1;g7505.t1;g9036.t1;g9163.t1;g9377.t1;g9921.t1;g10036.t1;g10309.t1;g12075.t1;g12484.t1;g12839.t1;g13863.t1;g13864.t1;g13938.t1;g14424.t1;g14827.t1
			FoxO signaling pathway	ko04068	g1090.t1;g2018.t1;g3105.t1;g4861.t1;g5017.t1;g5348.t1;g6294.t1;g6728.t1;g6795.t1;g7713.t1;g8527.t1;g9758.t1;g9915.t1;g10676.t1;g10699.t1;g11286.t1;g11513.t1;g12228.t1;g12606.t1;g13025.t1;g13644.t1;g13778.t1;g13813.t1;g13859.t1;g13948.t1;g14017.t1;g14050.t1
			Phosphatidylinositol signaling system	ko04070	g810.t1;g966.t1;g1033.t1;g1386.t1;g1890.t1;g2399.t1;g2409.t1;g2448.t1;g2477.t1;g3052.t1;g3216.t1;g4126.t1;g4817.t1;g5835.t1;g7512.t1;g7991.t1;g9067.t1;g9838.t1;g10124.t1;g11196.t1;g11648.t1;g12497.t1;g13391.t1;g13802.t1;g14683.t1;g15045.t1
			Sphingolipid signaling pathway	ko04071	g614.t1;g1090.t1;g1890.t1;g2046.t1;g2482.t1;g3794.t1;g3797.t1;g3806.t1;g3979.t1;g4523.t1;g4531.t1;g4861.t1;g5017.t1;g5728.t1;g6646.t1;g7174.t1;g7555.t1;g8290.t1;g8895.t1;g9915.t1;g10288.t1;g11169.t1;g11633.t1;g11975.t1;g12725.t1;g13341.t1;g13481.t1;g13576.t1;g13689.t1;g14017.t1;g14953.t1;g14970.t1;g15047.t1
			Phospholipase D signaling pathway	ko04072	g1509.t1;g1856.t1;g1890.t1;g2429.t1;g2961.t1;g3797.t1;g3979.t1;g5017.t1;g5480.t1;g5728.t1;g6579.t1;g8214.t1;g8527.t1;g8895.t1;g9915.t1;g10036.t1;g11235.t1;g12497.t1;g13025.t1;g13389.t1;g13481.t1;g13576.t1;g14017.t1;g14929.t1;g15047.t1
			Plant hormone signal transduction	ko04075	g7756.t1
			mTOR signaling pathway	ko04150	g283.t1;g575.t1;g1090.t1;g1091.t1;g1890.t1;g1946.t1;g2193.t1;g2429.t1;g2938.t1;g3797.t1;g4060.t1;g4133.t1;g4594.t1;g5017.t1;g5480.t1;g6232.t1;g6254.t1;g6394.t1;g6579.t1;g7119.t1;g7364.t1;g7500.t1;g7830.t1;g8322.t1;g8527.t1;g8898.t1;g9288.t1;g9372.t1;g9377.t1;g9915.t1;g10036.t1;g10234.t1;g10309.t1;g10312.t1;g10467.t1;g10528.t1;g10660.t1;g11355.t1;g11632.t1;g11654.t1;g12170.t1;g12458.t1;g12537.t1;g…
			PI3K-Akt signaling pathway	ko04151	g575.t1;g1090.t1;g1256.t1;g1712.t1;g1890.t1;g1946.t1;g2046.t1;g2429.t1;g2482.t1;g4133.t1;g4594.t1;g4809.t1;g5017.t1;g5480.t1;g6199.t1;g6579.t1;g6840.t1;g7174.t1;g8194.t1;g8527.t1;g8600.t1;g9288.t1;g9377.t1;g9836.t1;g9915.t1;g10036.t1;g10309.t1;g10533.t1;g11286.t1;g11355.t1;g11975.t1;g12130.t1;g12552.t1;g13025.t1;g13341.t1;g13469.t1;g13689.t1;g14005.t1;g14017.t1;g14018.t1;g14263.t1;g14618.t1;g1492…
			AMPK signaling pathway	ko04152	g291.t1;g575.t1;g1090.t1;g1091.t1;g2175.t1;g2429.t1;g2482.t1;g3307.t1;g4513.t1;g4979.t1;g5480.t1;g6231.t1;g6262.t1;g6579.t1;g6973.t1;g7174.t1;g7646.t1;g8254.t1;g9289.t1;g9758.t1;g10036.t1;g11513.t1;g12614.t1;g13317.t1;g13341.t1;g13441.t1;g13689.t1;g13778.t1;g14093.t1;g14618.t1;g14668.t1;g14811.t1;g14929.t1
			Wnt signaling pathway	ko04310	g1281.t1;g1890.t1;g2046.t1;g3797.t1;g6754.t1;g6838.t1;g6908.t1;g7489.t1;g7523.t1;g8702.t1;g9017.t1;g9288.t1;g9558.t1;g11975.t1;g12859.t1;g12924.t1;g14121.t1;g14263.t1;g14331.t1;g14424.t1;g14665.t1;g15047.t1
			Notch signaling pathway	ko04330	g5112.t1;g9114.t1;g10792.t1;g15005.t1
			Hedgehog signaling pathway	ko04340	g4346.t1;g6754.t1;g9288.t1;g9558.t1;g12275.t1;g12924.t1;g14263.t1;g14331.t1;g14665.t1
			Hedgehog signaling pathway - fly	ko04341	g4346.t1;g6754.t1;g6908.t1;g9288.t1;g9558.t1;g12275.t1;g12924.t1;g14263.t1;g14331.t1;g14424.t1;g14665.t1
			TGF-beta signaling pathway	ko04350	g3797.t1;g5017.t1;g6754.t1;g6908.t1;g7174.t1;g13341.t1;g14424.t1;g15047.t1
			VEGF signaling pathway	ko04370	g1281.t1;g1856.t1;g1890.t1;g2046.t1;g2804.t1;g4861.t1;g5017.t1;g7523.t1;g9915.t1;g11975.t1;g13389.t1;g13481.t1;g14017.t1
			Apelin signaling pathway	ko04371	g1033.t1;g2429.t1;g3052.t1;g4523.t1;g5017.t1;g5480.t1;g6579.t1;g8290.t1;g8700.t1;g9558.t1;g9758.t1;g9915.t1;g10036.t1;g10309.t1;g11513.t1;g12552.t1;g13481.t1;g13778.t1;g13978.t1;g14017.t1;g14665.t1;g14953.t1
			Hippo signaling pathway	ko04390	g672.t1;g4113.t1;g7174.t1;g8194.t1;g8600.t1;g9288.t1;g9836.t1;g11079.t1;g11080.t1;g12924.t1;g13179.t1;g13341.t1;g13689.t1;g13821.t1;g14005.t1;g14263.t1;g14331.t1
			Hippo signaling pathway - fly	ko04391	g4113.t1;g4396.t1;g7174.t1;g8194.t1;g8600.t1;g9836.t1;g11079.t1;g11080.t1;g13341.t1;g13689.t1;g13821.t1;g14005.t1
			Hippo signaling pathway - multiple species	ko04392	g82.t1;g3287.t1;g4113.t1;g8890.t1;g11079.t1;g11080.t1;g11399.t1;g15043.t1
			JAK-STAT signaling pathway	ko04630	g2348.t1;g2429.t1;g5480.t1;g6579.t1;g8527.t1;g9242.t1;g9244.t1;g10036.t1;g13008.t1;g13025.t1
			TNF signaling pathway	ko04668	g1256.t1;g2805.t1;g4861.t1;g5017.t1;g6199.t1;g6333.t1;g6840.t1;g10533.t1;g12130.t1;g13469.t1;g14018.t1
		Signaling molecules and interaction	Neuroactive ligand-receptor interaction	ko04080	g905.t1;g7667.t1
	Genetic Information Processing	Folding, sorting and degradation	RNA degradation	ko03018	g799.t1;g1469.t1;g1548.t1;g1603.t1;g1742.t1;g1881.t1;g1968.t1;g2073.t1;g2175.t1;g3130.t1;g3138.t1;g3283.t1;g3689.t1;g3746.t1;g3911.t1;g4115.t1;g5027.t1;g5128.t1;g5199.t1;g5499.t1;g5917.t1;g5934.t1;g6356.t1;g7070.t1;g7073.t1;g7179.t1;g8043.t1;g8115.t1;g9259.t1;g9283.t1;g9511.t1;g10334.t1;g10904.t1;g10918.t1;g11536.t1;g12195.t1;g12274.t1;g12498.t1;g12721.t1;g12967.t1;g12987.t1;g12995.t1;g13631.t1;g…
			Proteasome	ko03050	g590.t1;g965.t1;g1145.t1;g1266.t1;g1273.t1;g1465.t1;g2093.t1;g2401.t1;g3142.t1;g3809.t1;g3846.t1;g4137.t1;g4196.t1;g4471.t1;g4712.t1;g5975.t1;g6276.t1;g6296.t1;g6477.t1;g6516.t1;g6518.t1;g6875.t1;g7563.t1;g7955.t1;g7960.t1;g8199.t1;g8212.t1;g10540.t1;g10948.t1;g11098.t1;g11488.t1;g11641.t1;g12047.t1;g12076.t1;g12877.t1;g13144.t1;g13300.t1;g13920.t1;g14261.t1
			Protein export	ko03060	g874.t1;g1468.t1;g1484.t1;g2411.t1;g2880.t1;g3389.t1;g3576.t1;g3972.t1;g4027.t1;g5127.t1;g6483.t1;g6691.t1;g7787.t1;g11895.t1;g12107.t1;g12287.t1;g12407.t1;g13578.t1;g14425.t1
			Ubiquitin mediated proteolysis	ko04120	g842.t1;g960.t1;g1059.t1;g1578.t1;g1894.t1;g2036.t1;g2980.t1;g3384.t1;g3894.t1;g4498.t1;g4587.t1;g5143.t1;g5599.t1;g5651.t1;g6754.t1;g6796.t1;g6908.t1;g6947.t1;g6954.t1;g7363.t1;g7504.t1;g7715.t1;g7742.t1;g7768.t1;g7829.t1;g8496.t1;g9212.t1;g9242.t1;g9244.t1;g9796.t1;g9956.t1;g10133.t1;g10191.t1;g10308.t1;g11104.t1;g11299.t1;g11653.t1;g11779.t1;g11801.t1;g11829.t1;g12166.t1;g12275.t1;g12485.t1;g1…
			Sulfur relay system	ko04122	g4621.t1;g6912.t1;g8040.t1;g8974.t1;g10119.t1;g11699.t1;g11904.t1;g11970.t1;g13825.t1;g14849.t1;g14950.t1
			SNARE interactions in vesicular transport	ko04130	g391.t1;g595.t1;g1065.t1;g1087.t1;g2647.t1;g2707.t1;g3369.t1;g3815.t1;g6278.t1;g6307.t1;g6481.t1;g7678.t1;g9168.t1;g10069.t1;g10097.t1;g10167.t1;g10581.t1;g13413.t1;g13721.t1
			Protein processing in endoplasmic reticulum	ko04141	g416.t1;g599.t1;g874.t1;g1034.t1;g1062.t1;g1116.t1;g1126.t1;g1315.t1;g1395.t1;g1437.t1;g1484.t1;g1602.t1;g1688.t1;g1712.t1;g1974.t1;g2036.t1;g2269.t1;g2430.t1;g3059.t1;g3099.t1;g3357.t1;g3413.t1;g3486.t1;g3548.t1;g3557.t1;g4054.t1;g4187.t1;g4291.t1;g4809.t1;g5002.t1;g5016.t1;g5351.t1;g5367.t1;g5415.t1;g5422.t1;g5541.t1;g5599.t1;g5651.t1;g6195.t1;g6474.t1;g6754.t1;g6773.t1;g6908.t1;g7331.t1;g7561.…
		Replication and repair	DNA replication	ko03030	g262.t1;g582.t1;g1051.t1;g2446.t1;g2661.t1;g3419.t1;g3554.t1;g4638.t1;g4905.t1;g6014.t1;g6076.t1;g6652.t1;g7077.t1;g7230.t1;g7581.t1;g8193.t1;g8453.t1;g9159.t1;g9260.t1;g9439.t1;g9442.t1;g10131.t1;g10164.t1;g10491.t1;g11229.t1;g11231.t1;g11366.t1;g11511.t1;g12141.t1;g12146.t1;g12500.t1;g12726.t1;g12816.t1;g13065.t1;g13582.t1;g13894.t1;g13981.t1;g14900.t1
			Base excision repair	ko03410	g2686.t1;g2895.t1;g3109.t1;g3393.t1;g3538.t1;g3554.t1;g3641.t1;g4905.t1;g5235.t1;g5416.t1;g5851.t1;g5852.t1;g5956.t1;g6014.t1;g6076.t1;g6652.t1;g7230.t1;g9045.t1;g9260.t1;g9868.t1;g11615.t1;g12146.t1;g12500.t1;g13065.t1;g13652.t1;g13981.t1
			Nucleotide excision repair	ko03420	g59.t1;g582.t1;g621.t1;g662.t1;g1508.t1;g1561.t1;g3275.t1;g3554.t1;g4905.t1;g5046.t1;g5418.t1;g5720.t1;g6014.t1;g6076.t1;g6096.t1;g6652.t1;g6796.t1;g7077.t1;g7230.t1;g7465.t1;g7590.t1;g7768.t1;g8453.t1;g8553.t1;g8798.t1;g9260.t1;g9533.t1;g9974.t1;g10491.t1;g11229.t1;g11231.t1;g11511.t1;g12146.t1;g12726.t1;g13065.t1;g13116.t1;g13922.t1;g13981.t1;g14148.t1;g14270.t1;g14424.t1;g14755.t1;g15061.t1;g1…
			Mismatch repair	ko03430	g582.t1;g585.t1;g2699.t1;g3554.t1;g4647.t1;g5046.t1;g6014.t1;g6652.t1;g7077.t1;g7230.t1;g7254.t1;g8118.t1;g8453.t1;g9260.t1;g10491.t1;g11229.t1;g11231.t1;g11511.t1;g11573.t1;g12146.t1;g12726.t1;g13065.t1;g13902.t1
			Homologous recombination	ko03440	g582.t1;g1174.t1;g1686.t1;g2464.t1;g3554.t1;g3555.t1;g3695.t1;g4190.t1;g4909.t1;g4916.t1;g6187.t1;g6795.t1;g7077.t1;g7230.t1;g7353.t1;g8317.t1;g9260.t1;g9360.t1;g10454.t1;g10543.t1;g11126.t1;g11511.t1;g11662.t1;g12076.t1;g12146.t1;g13644.t1;g13678.t1
			Non-homologous end-joining	ko03450	g2421.t1;g2653.t1;g2874.t1;g3393.t1;g4916.t1;g6187.t1;g9668.t1;g11662.t1;g12500.t1;g13229.t1;g13652.t1
			Fanconi anemia pathway	ko03460	g582.t1;g585.t1;g1174.t1;g1294.t1;g1508.t1;g2873.t1;g3275.t1;g3555.t1;g3695.t1;g4909.t1;g6391.t1;g7077.t1;g7364.t1;g7662.t1;g7872.t1;g7937.t1;g8317.t1;g8553.t1;g9360.t1;g10454.t1;g10543.t1;g11126.t1;g11511.t1;g12595.t1;g13678.t1;g13902.t1;g14220.t1;g14636.t1
		Transcription	RNA polymerase	ko03020	g111.t1;g305.t1;g1016.t1;g1544.t1;g1835.t1;g2091.t1;g2196.t1;g2463.t1;g2612.t1;g3144.t1;g5299.t1;g5429.t1;g6138.t1;g6344.t1;g6814.t1;g7140.t1;g7362.t1;g7836.t1;g8003.t1;g8901.t1;g9635.t1;g11221.t1;g11410.t1;g11528.t1;g12111.t1;g13880.t1;g13976.t1;g14073.t1;g14366.t1;g14614.t1
			Basal transcription factors	ko03022	g59.t1;g354.t1;g621.t1;g1357.t1;g1426.t1;g1561.t1;g1708.t1;g2100.t1;g2537.t1;g2813.t1;g2870.t1;g3387.t1;g3804.t1;g4011.t1;g4167.t1;g4744.t1;g5720.t1;g6096.t1;g6957.t1;g7465.t1;g7590.t1;g9533.t1;g9974.t1;g11609.t1;g12172.t1;g12556.t1;g12917.t1;g12960.t1;g13557.t1;g13806.t1;g13922.t1;g13969.t1;g14148.t1
			Spliceosome	ko03040	g42.t1;g177.t1;g220.t1;g370.t1;g949.t1;g1293.t1;g1676.t1;g1903.t1;g2438.t1;g2572.t1;g2658.t1;g2875.t1;g2894.t1;g2896.t1;g3131.t1;g3380.t1;g3400.t1;g3486.t1;g3628.t1;g3923.t1;g4051.t1;g4116.t1;g4177.t1;g4178.t1;g4255.t1;g4372.t1;g4593.t1;g5031.t1;g5032.t1;g5112.t1;g5153.t1;g5300.t1;g5450.t1;g5748.t1;g5957.t1;g5973.t1;g6157.t1;g6374.t1;g6393.t1;g6395.t1;g6402.t1;g6473.t1;g6490.t1;g6590.t1;g7315.t1;…
		Translation	Aminoacyl-tRNA biosynthesis	ko00970	g113.t1;g414.t1;g574.t1;g1074.t1;g1092.t1;g1726.t1;g3521.t1;g3903.t1;g3982.t1;g4055.t1;g4163.t1;g4955.t1;g5219.t1;g5708.t1;g5747.t1;g6224.t1;g6357.t1;g6376.t1;g6554.t1;g7026.t1;g7306.t1;g7636.t1;g8241.t1;g8523.t1;g9371.t1;g9388.t1;g9789.t1;g9897.t1;g11065.t1;g11198.t1;g11507.t1;g11647.t1;g11727.t1;g11933.t1;g12303.t1;g12304.t1;g12492.t1;g12681.t1;g12885.t1;g13212.t1;g13594.t1;g13965.t1;g14009.t1;…
			Ribosome biogenesis in eukaryotes	ko03008	g293.t1;g357.t1;g817.t1;g1064.t1;g1183.t1;g1469.t1;g1808.t1;g1968.t1;g2303.t1;g2737.t1;g2764.t1;g2792.t1;g2948.t1;g3141.t1;g3202.t1;g3355.t1;g3432.t1;g3851.t1;g4144.t1;g4592.t1;g4637.t1;g4658.t1;g4699.t1;g4711.t1;g5120.t1;g5150.t1;g5200.t1;g5428.t1;g5883.t1;g5937.t1;g5946.t1;g6555.t1;g6838.t1;g7101.t1;g7107.t1;g7111.t1;g7154.t1;g7489.t1;g7638.t1;g7653.t1;g7738.t1;g7870.t1;g8285.t1;g8435.t1;g8436.…
			Ribosome	ko03010	g30.t1;g46.t1;g236.t1;g763.t1;g1265.t1;g1291.t1;g1292.t1;g1348.t1;g1578.t1;g1675.t1;g1862.t1;g2416.t1;g2465.t1;g2534.t1;g2740.t1;g2756.t1;g2941.t1;g2984.t1;g2988.t1;g3076.t1;g3088.t1;g3089.t1;g3097.t1;g3547.t1;g3590.t1;g3591.t1;g3737.t1;g3827.t1;g3834.t1;g3841.t1;g4058.t1;g4084.t1;g4284.t1;g4285.t1;g4792.t1;g4988.t1;g5157.t1;g5225.t1;g5744.t1;g5823.t1;g5961.t1;g6178.t1;g6222.t1;g6238.t1;g6301.t1;…
			Nucleocytoplasmic transport	ko03013	g220.t1;g949.t1;g1059.t1;g1063.t1;g1676.t1;g1850.t1;g2205.t1;g2303.t1;g2441.t1;g2648.t1;g2803.t1;g2875.t1;g2948.t1;g3141.t1;g3143.t1;g3163.t1;g3681.t1;g3923.t1;g4664.t1;g4715.t1;g4846.t1;g5031.t1;g5233.t1;g5617.t1;g5921.t1;g5946.t1;g6232.t1;g6261.t1;g6336.t1;g6519.t1;g6555.t1;g7485.t1;g7559.t1;g7928.t1;g7957.t1;g8155.t1;g8170.t1;g8318.t1;g8805.t1;g9084.t1;g9287.t1;g9745.t1;g9770.t1;g10973.t1;g112…
			mRNA surveillance pathway	ko03015	g220.t1;g672.t1;g949.t1;g1063.t1;g1497.t1;g1676.t1;g1881.t1;g2482.t1;g2648.t1;g2754.t1;g2875.t1;g3143.t1;g3681.t1;g3861.t1;g3895.t1;g3916.t1;g3923.t1;g4801.t1;g4899.t1;g5910.t1;g5934.t1;g5946.t1;g5982.t1;g6439.t1;g6519.t1;g6555.t1;g6762.t1;g7138.t1;g7174.t1;g7266.t1;g8211.t1;g8758.t1;g9287.t1;g9770.t1;g11775.t1;g11802.t1;g12494.t1;g12539.t1;g12901.t1;g12908.t1;g12967.t1;g13149.t1;g13179.t1;g13341…
	Human Diseases	Cancer: overview	Pathways in cancer	ko05200	g316.t1;g544.t1;g585.t1;g1033.t1;g1361.t1;g1398.t1;g1410.t1;g1712.t1;g1890.t1;g2046.t1;g2150.t1;g2425.t1;g2429.t1;g2943.t1;g3392.t1;g3797.t1;g3864.t1;g3979.t1;g4073.t1;g4172.t1;g4452.t1;g4523.t1;g4647.t1;g4809.t1;g4838.t1;g5017.t1;g5126.t1;g5309.t1;g5374.t1;g5480.t1;g5728.t1;g5829.t1;g6267.t1;g6579.t1;g6754.t1;g6908.t1;g7254.t1;g7916.t1;g8118.t1;g8286.t1;g8290.t1;g8317.t1;g8527.t1;g8895.t1;g9288.…
			Transcriptional misregulation in cancer	ko05202	g368.t1;g3098.t1;g5139.t1;g5298.t1;g6795.t1;g8198.t1;g8970.t1;g9398.t1;g13644.t1;g14066.t1;g14513.t1;g14636.t1;g15005.t1
			Viral carcinogenesis	ko05203	g354.t1;g621.t1;g1256.t1;g1426.t1;g1464.t1;g2046.t1;g2568.t1;g2631.t1;g2804.t1;g3311.t1;g3387.t1;g3797.t1;g4167.t1;g5017.t1;g5112.t1;g6096.t1;g6199.t1;g6840.t1;g7590.t1;g7869.t1;g8194.t1;g8600.t1;g8721.t1;g8760.t1;g9085.t1;g9114.t1;g9133.t1;g9558.t1;g9814.t1;g9836.t1;g9915.t1;g9974.t1;g10533.t1;g10699.t1;g10792.t1;g11833.t1;g11975.t1;g12130.t1;g12555.t1;g12917.t1;g12919.t1;g13137.t1;g13300.t1;g13…
			Chemical carcinogenesis - DNA adducts	ko05204	g316.t1;g544.t1;g1361.t1;g1398.t1;g1410.t1;g2150.t1;g2425.t1;g3064.t1;g3392.t1;g4073.t1;g4172.t1;g4452.t1;g5126.t1;g5736.t1;g5829.t1;g7916.t1;g9984.t1;g10222.t1;g10458.t1;g10744.t1;g12621.t1;g12707.t1;g13172.t1;g13732.t1;g14081.t1;g14305.t1;g14537.t1;g14606.t1
			Proteoglycans in cancer	ko05205	g672.t1;g1090.t1;g1890.t1;g1946.t1;g2046.t1;g2429.t1;g2804.t1;g3287.t1;g3797.t1;g4861.t1;g5017.t1;g5480.t1;g6579.t1;g7101.t1;g8527.t1;g8970.t1;g9558.t1;g9915.t1;g10036.t1;g10309.t1;g11355.t1;g11975.t1;g12750.t1;g13025.t1;g13179.t1;g13821.t1;g14017.t1;g14665.t1;g15047.t1
			MicroRNAs in cancer	ko05206	g575.t1;g1059.t1;g1890.t1;g2429.t1;g3364.t1;g3797.t1;g4231.t1;g4446.t1;g5017.t1;g5361.t1;g5421.t1;g5480.t1;g6579.t1;g6795.t1;g6960.t1;g7206.t1;g8527.t1;g9771.t1;g9915.t1;g10036.t1;g11239.t1;g12358.t1;g12668.t1;g12946.t1;g13025.t1;g13112.t1;g13644.t1;g14017.t1;g14066.t1;g14459.t1;g15005.t1;g15047.t1
			Chemical carcinogenesis - receptor activation	ko05207	g316.t1;g431.t1;g544.t1;g1256.t1;g1361.t1;g1398.t1;g1410.t1;g1712.t1;g1890.t1;g2150.t1;g2425.t1;g2429.t1;g3064.t1;g3392.t1;g4073.t1;g4172.t1;g4452.t1;g4468.t1;g4523.t1;g4809.t1;g5017.t1;g5126.t1;g5480.t1;g5736.t1;g5829.t1;g6199.t1;g6579.t1;g6840.t1;g7668.t1;g7916.t1;g8290.t1;g8527.t1;g9558.t1;g9915.t1;g9984.t1;g10036.t1;g10222.t1;g10458.t1;g10533.t1;g10744.t1;g10973.t1;g12130.t1;g12621.t1;g12707.…
			Chemical carcinogenesis - reactive oxygen species	ko05208	g264.t1;g316.t1;g427.t1;g431.t1;g544.t1;g634.t1;g758.t1;g1061.t1;g1090.t1;g1361.t1;g1398.t1;g1410.t1;g1644.t1;g1914.t1;g2018.t1;g2046.t1;g2150.t1;g2326.t1;g2425.t1;g2539.t1;g2611.t1;g2733.t1;g2977.t1;g3064.t1;g3105.t1;g3173.t1;g3378.t1;g3392.t1;g3979.t1;g4046.t1;g4073.t1;g4085.t1;g4172.t1;g4195.t1;g4413.t1;g4452.t1;g4468.t1;g4499.t1;g4519.t1;g4665.t1;g4745.t1;g4769.t1;g4861.t1;g5017.t1;g5126.t1;g…
			Central carbon metabolism in cancer	ko05230	g2175.t1;g2429.t1;g2741.t1;g3341.t1;g4154.t1;g4965.t1;g5017.t1;g5480.t1;g6493.t1;g6579.t1;g6999.t1;g7418.t1;g7505.t1;g9036.t1;g9163.t1;g9814.t1;g9915.t1;g9921.t1;g10036.t1;g12839.t1;g13863.t1;g13864.t1;g13938.t1;g14017.t1
			Choline metabolism in cancer	ko05231	g1090.t1;g1856.t1;g1890.t1;g2046.t1;g2429.t1;g3273.t1;g3422.t1;g3979.t1;g4244.t1;g4586.t1;g5017.t1;g5480.t1;g5728.t1;g5998.t1;g6289.t1;g6579.t1;g7122.t1;g8527.t1;g8895.t1;g9915.t1;g10036.t1;g10975.t1;g11975.t1;g12497.t1;g12582.t1;g13025.t1;g13389.t1;g13576.t1;g14017.t1;g14161.t1;g14929.t1
			PD-L1 expression and PD-1 checkpoint pathway in cancer	ko05235	g1281.t1;g2429.t1;g4861.t1;g5017.t1;g5480.t1;g6579.t1;g6838.t1;g7489.t1;g7523.t1;g8702.t1;g9915.t1;g10036.t1;g14017.t1;g14121.t1
		Cancer: specific types	Colorectal cancer	ko05210	g585.t1;g2046.t1;g2429.t1;g3797.t1;g4647.t1;g5017.t1;g5480.t1;g6579.t1;g7254.t1;g8118.t1;g8286.t1;g8527.t1;g9288.t1;g9915.t1;g10036.t1;g11975.t1;g13025.t1;g14017.t1;g14263.t1;g14636.t1;g15047.t1
			Renal cell carcinoma	ko05211	g2046.t1;g2943.t1;g3287.t1;g5017.t1;g8258.t1;g8527.t1;g9915.t1;g11975.t1;g13025.t1;g14017.t1;g14424.t1;g14827.t1
			Pancreatic cancer	ko05212	g2046.t1;g2429.t1;g3979.t1;g5017.t1;g5480.t1;g5728.t1;g6267.t1;g6579.t1;g8317.t1;g8895.t1;g9915.t1;g10036.t1;g11975.t1;g13576.t1;g14017.t1;g14636.t1
			Endometrial cancer	ko05213	g585.t1;g1090.t1;g5017.t1;g8527.t1;g9288.t1;g9915.t1;g13025.t1;g14017.t1;g14263.t1;g14636.t1
			Glioma	ko05214	g1033.t1;g1890.t1;g2429.t1;g5017.t1;g5480.t1;g6579.t1;g8097.t1;g8527.t1;g8775.t1;g9915.t1;g10036.t1;g12887.t1;g13025.t1;g14017.t1;g14636.t1
			Prostate cancer	ko05215	g1090.t1;g1712.t1;g2429.t1;g4809.t1;g5017.t1;g5480.t1;g6579.t1;g8527.t1;g9288.t1;g9915.t1;g10036.t1;g13025.t1;g14017.t1;g14263.t1
			Thyroid cancer	ko05216	g5017.t1;g9915.t1;g13485.t1;g14017.t1;g14636.t1
			Basal cell carcinoma	ko05217	g9288.t1;g14263.t1;g14636.t1
			Melanoma	ko05218	g5017.t1;g9915.t1;g14017.t1;g14636.t1
			Bladder cancer	ko05219	g4838.t1;g5017.t1;g5309.t1;g9915.t1;g13583.t1;g14017.t1
			Chronic myeloid leukemia	ko05220	g5017.t1;g8527.t1;g9915.t1;g13025.t1;g14017.t1;g14636.t1;g15005.t1
			Acute myeloid leukemia	ko05221	g2429.t1;g5017.t1;g5480.t1;g6579.t1;g8527.t1;g9915.t1;g10036.t1;g13025.t1;g14017.t1
			Small cell lung cancer	ko05222	g3864.t1;g5155.t1;g8286.t1;g14636.t1
			Non-small cell lung cancer	ko05223	g1090.t1;g1890.t1;g5017.t1;g5142.t1;g5155.t1;g8527.t1;g9915.t1;g13025.t1;g14017.t1;g14636.t1
			Breast cancer	ko05224	g2429.t1;g5017.t1;g5480.t1;g6579.t1;g8527.t1;g9288.t1;g9915.t1;g10036.t1;g13025.t1;g14017.t1;g14263.t1;g14636.t1
			Hepatocellular carcinoma	ko05225	g316.t1;g544.t1;g1361.t1;g1398.t1;g1410.t1;g1890.t1;g2150.t1;g2425.t1;g2429.t1;g3392.t1;g4073.t1;g4172.t1;g4452.t1;g5017.t1;g5126.t1;g5234.t1;g5374.t1;g5480.t1;g5709.t1;g5829.t1;g6579.t1;g7023.t1;g7916.t1;g8527.t1;g9288.t1;g9534.t1;g9915.t1;g10036.t1;g10222.t1;g10458.t1;g11035.t1;g12621.t1;g12707.t1;g13025.t1;g13172.t1;g13732.t1;g13821.t1;g13898.t1;g14017.t1;g14263.t1;g14305.t1;g14537.t1;g14606.t…
			Gastric cancer	ko05226	g585.t1;g2429.t1;g4446.t1;g5017.t1;g5374.t1;g5480.t1;g6579.t1;g6960.t1;g7206.t1;g8527.t1;g9288.t1;g9915.t1;g10036.t1;g11239.t1;g12358.t1;g12668.t1;g12946.t1;g13025.t1;g13112.t1;g14017.t1;g14263.t1;g14636.t1
		Cardiovascular disease	Hypertrophic cardiomyopathy	ko05410	g9758.t1;g11513.t1;g11696.t1;g13778.t1;g13821.t1
			Arrhythmogenic right ventricular cardiomyopathy	ko05412	g11696.t1;g13821.t1
			Dilated cardiomyopathy	ko05414	g9558.t1;g11696.t1;g13821.t1;g14665.t1
			Diabetic cardiomyopathy	ko05415	g264.t1;g427.t1;g634.t1;g672.t1;g758.t1;g989.t1;g1061.t1;g1644.t1;g1645.t1;g1890.t1;g2046.t1;g2326.t1;g2429.t1;g2539.t1;g2611.t1;g2733.t1;g2741.t1;g2977.t1;g3137.t1;g3378.t1;g3794.t1;g4046.t1;g4085.t1;g4195.t1;g4413.t1;g4499.t1;g4665.t1;g4745.t1;g4769.t1;g4861.t1;g5407.t1;g5480.t1;g5849.t1;g5870.t1;g5981.t1;g6087.t1;g6499.t1;g6517.t1;g6579.t1;g6768.t1;g7323.t1;g7334.t1;g7505.t1;g7826.t1;g7958.t1;…
			Viral myocarditis	ko05416	g2046.t1;g4881.t1;g8286.t1;g11975.t1;g13821.t1
			Lipid and atherosclerosis	ko05417	g1033.t1;g1090.t1;g1281.t1;g1437.t1;g1712.t1;g1890.t1;g2046.t1;g2516.t1;g2518.t1;g3283.t1;g3486.t1;g3797.t1;g4809.t1;g4861.t1;g5017.t1;g5348.t1;g7523.t1;g8258.t1;g8286.t1;g9288.t1;g9366.t1;g9915.t1;g9931.t1;g10003.t1;g11975.t1;g12228.t1;g12407.t1;g12484.t1;g12541.t1;g12606.t1;g13155.t1;g14017.t1;g14263.t1;g15047.t1
			Fluid shear stress and atherosclerosis	ko05418	g316.t1;g544.t1;g1033.t1;g1287.t1;g1361.t1;g1398.t1;g1410.t1;g1712.t1;g2046.t1;g2150.t1;g2425.t1;g2803.t1;g3135.t1;g3315.t1;g3392.t1;g3528.t1;g3797.t1;g4073.t1;g4172.t1;g4212.t1;g4452.t1;g4809.t1;g4861.t1;g5126.t1;g5829.t1;g7916.t1;g9366.t1;g9737.t1;g9931.t1;g10222.t1;g10319.t1;g10458.t1;g11773.t1;g11975.t1;g12621.t1;g12707.t1;g13172.t1;g13732.t1;g13821.t1;g14305.t1;g14459.t1;g14515.t1;g14537.t1;…
		Drug resistance: antimicrobial	beta-Lactam resistance	ko01501	g4802.t1
		Drug resistance: antineoplastic	EGFR tyrosine kinase inhibitor resistance	ko01521	g1890.t1;g1969.t1;g2429.t1;g4594.t1;g5017.t1;g5480.t1;g6579.t1;g8403.t1;g8527.t1;g9288.t1;g9377.t1;g9915.t1;g10036.t1;g10309.t1;g13025.t1;g14017.t1;g14263.t1
			Endocrine resistance	ko01522	g2429.t1;g4861.t1;g5017.t1;g5480.t1;g6579.t1;g8527.t1;g9558.t1;g9915.t1;g10036.t1;g13025.t1;g14017.t1;g14665.t1
			Antifolate resistance	ko01523	g679.t1;g1047.t1;g2052.t1;g2053.t1;g2762.t1;g3020.t1;g3847.t1;g6788.t1;g7006.t1;g7665.t1;g9190.t1;g10441.t1;g13558.t1
			Platinum drug resistance	ko01524	g316.t1;g544.t1;g585.t1;g1090.t1;g1294.t1;g1361.t1;g1398.t1;g1410.t1;g2150.t1;g2425.t1;g2598.t1;g3392.t1;g3663.t1;g4073.t1;g4172.t1;g4452.t1;g4647.t1;g5017.t1;g5126.t1;g5159.t1;g5829.t1;g5977.t1;g6168.t1;g6391.t1;g6795.t1;g7254.t1;g7650.t1;g7916.t1;g8118.t1;g8286.t1;g8553.t1;g10222.t1;g10458.t1;g12621.t1;g12707.t1;g13172.t1;g13644.t1;g13732.t1;g14220.t1;g14305.t1;g14537.t1;g14606.t1;g14857.t1;g15…
		Endocrine and metabolic disease	Type II diabetes mellitus	ko04930	g2429.t1;g4154.t1;g4965.t1;g5017.t1;g5480.t1;g6493.t1;g6579.t1;g9163.t1;g9814.t1;g9921.t1;g10036.t1
			Insulin resistance	ko04931	g672.t1;g1090.t1;g2429.t1;g3137.t1;g4524.t1;g5480.t1;g6517.t1;g6579.t1;g9288.t1;g9758.t1;g10036.t1;g11513.t1;g12191.t1;g13179.t1;g13778.t1;g14263.t1;g14618.t1
			Non-alcoholic fatty liver disease	ko04932	g264.t1;g427.t1;g758.t1;g1437.t1;g1644.t1;g2046.t1;g2326.t1;g2539.t1;g2611.t1;g2733.t1;g3378.t1;g4046.t1;g4195.t1;g4413.t1;g4499.t1;g4513.t1;g4665.t1;g4745.t1;g4769.t1;g4861.t1;g5407.t1;g5849.t1;g5981.t1;g6262.t1;g6499.t1;g7334.t1;g7958.t1;g8286.t1;g9288.t1;g9370.t1;g9758.t1;g10003.t1;g10333.t1;g10376.t1;g11224.t1;g11513.t1;g11786.t1;g11805.t1;g11975.t1;g12112.t1;g12206.t1;g12391.t1;g12747.t1;g13…
			AGE-RAGE signaling pathway in diabetic complications	ko04933	g810.t1;g1890.t1;g2046.t1;g2409.t1;g2477.t1;g4861.t1;g5017.t1;g6472.t1;g9067.t1;g9366.t1;g9915.t1;g9931.t1;g11297.t1;g11975.t1;g12484.t1;g14017.t1
			Cushing syndrome	ko04934	g1256.t1;g2943.t1;g3145.t1;g4523.t1;g5017.t1;g6199.t1;g6840.t1;g8258.t1;g8290.t1;g9288.t1;g9558.t1;g10533.t1;g10886.t1;g12130.t1;g13469.t1;g13954.t1;g14018.t1;g14263.t1;g14665.t1;g14953.t1
			Alcoholic liver disease	ko04936	g291.t1;g402.t1;g698.t1;g1317.t1;g2142.t1;g3247.t1;g3307.t1;g3380.t1;g3720.t1;g4513.t1;g4657.t1;g4861.t1;g5591.t1;g6205.t1;g6231.t1;g6262.t1;g6435.t1;g6973.t1;g7381.t1;g9288.t1;g9414.t1;g9758.t1;g9880.t1;g10044.t1;g10238.t1;g10487.t1;g11513.t1;g12170.t1;g12738.t1;g13177.t1;g13778.t1;g14093.t1;g14263.t1;g14384.t1;g14668.t1;g14957.t1
			Type I diabetes mellitus	ko04940	g2765.t1;g3283.t1;g7369.t1;g13513.t1
		Immune disease	Systemic lupus erythematosus	ko05322	g428.t1;g1354.t1;g3098.t1;g3131.t1;g5298.t1;g8503.t1;g8721.t1;g11833.t1;g12276.t1;g13137.t1;g13390.t1;g14166.t1
			Rheumatoid arthritis	ko05323	g335.t1;g355.t1;g2625.t1;g6038.t1;g6394.t1;g6763.t1;g7119.t1;g7869.t1;g8322.t1;g10122.t1;g10312.t1;g10467.t1;g10660.t1;g11632.t1;g12458.t1
			Primary immunodeficiency	ko05340	g4608.t1;g5416.t1;g10192.t1;g12562.t1
		Infectious disease: bacterial	Bacterial invasion of epithelial cells	ko05100	g2046.t1;g2804.t1;g2918.t1;g3476.t1;g3797.t1;g4875.t1;g4999.t1;g7654.t1;g8992.t1;g9972.t1;g11434.t1;g11975.t1;g12720.t1;g13786.t1;g13821.t1;g15047.t1
			Vibrio cholerae infection	ko05110	g335.t1;g355.t1;g874.t1;g1356.t1;g1890.t1;g2625.t1;g6038.t1;g6394.t1;g6763.t1;g7119.t1;g7787.t1;g7869.t1;g8214.t1;g8322.t1;g9558.t1;g10122.t1;g10312.t1;g10467.t1;g10660.t1;g11235.t1;g11632.t1;g12107.t1;g12287.t1;g12458.t1;g13821.t1;g14665.t1
			Epithelial cell signaling in Helicobacter pylori infection	ko05120	g335.t1;g355.t1;g2046.t1;g2625.t1;g3287.t1;g4861.t1;g6038.t1;g6394.t1;g6763.t1;g7119.t1;g7869.t1;g8322.t1;g10122.t1;g10312.t1;g10467.t1;g10660.t1;g11632.t1;g11975.t1;g12458.t1
			Pathogenic Escherichia coli infection	ko05130	g148.t1;g237.t1;g1509.t1;g2046.t1;g2516.t1;g2518.t1;g2681.t1;g2918.t1;g3287.t1;g3476.t1;g3797.t1;g4675.t1;g4861.t1;g4875.t1;g4999.t1;g5016.t1;g5017.t1;g5619.t1;g6375.t1;g7075.t1;g7323.t1;g7325.t1;g7654.t1;g8144.t1;g8214.t1;g8286.t1;g9972.t1;g10094.t1;g10313.t1;g11235.t1;g11434.t1;g11627.t1;g11649.t1;g11781.t1;g11975.t1;g12490.t1;g13048.t1;g13525.t1;g13635.t1;g13720.t1;g13821.t1;g14933.t1;g15047.t1
			Shigellosis	ko05131	g575.t1;g810.t1;g1111.t1;g1509.t1;g1578.t1;g2046.t1;g2409.t1;g2429.t1;g2477.t1;g2516.t1;g2518.t1;g2804.t1;g2918.t1;g3052.t1;g3098.t1;g3476.t1;g3797.t1;g4154.t1;g4861.t1;g4875.t1;g4965.t1;g4999.t1;g5017.t1;g5298.t1;g5480.t1;g5718.t1;g6142.t1;g6472.t1;g6493.t1;g6579.t1;g6754.t1;g6795.t1;g6908.t1;g7654.t1;g7713.t1;g7829.t1;g8214.t1;g8286.t1;g8700.t1;g8991.t1;g8992.t1;g9067.t1;g9163.t1;g9288.t1;g9666…
			Salmonella infection	ko05132	g237.t1;g403.t1;g805.t1;g1204.t1;g1509.t1;g1712.t1;g1997.t1;g2046.t1;g2412.t1;g2516.t1;g2518.t1;g2918.t1;g3052.t1;g3077.t1;g3135.t1;g3287.t1;g3315.t1;g3476.t1;g3483.t1;g3528.t1;g3797.t1;g3951.t1;g4124.t1;g4212.t1;g4809.t1;g4861.t1;g4865.t1;g4875.t1;g4999.t1;g5017.t1;g5142.t1;g6037.t1;g6336.t1;g6908.t1;g7323.t1;g7654.t1;g8192.t1;g8214.t1;g8286.t1;g8690.t1;g8762.t1;g8992.t1;g9396.t1;g9737.t1;g9790.…
			Pertussis	ko05133	g1033.t1;g2516.t1;g2518.t1;g3284.t1;g3797.t1;g4523.t1;g4861.t1;g5017.t1;g6635.t1;g8290.t1;g12670.t1;g13135.t1;g13837.t1;g14953.t1;g15047.t1
			Legionellosis	ko05134	g1315.t1;g2441.t1;g2681.t1;g3283.t1;g3486.t1;g6481.t1;g7075.t1;g8214.t1;g8286.t1;g10923.t1;g11235.t1;g12541.t1;g14349.t1
			Yersinia infection	ko05135	g1509.t1;g2046.t1;g2516.t1;g2518.t1;g2804.t1;g2918.t1;g3273.t1;g3422.t1;g3476.t1;g3797.t1;g4244.t1;g4586.t1;g4861.t1;g4875.t1;g4999.t1;g5017.t1;g5998.t1;g7122.t1;g7654.t1;g8144.t1;g8992.t1;g9288.t1;g9972.t1;g10094.t1;g11434.t1;g11781.t1;g11975.t1;g12497.t1;g13821.t1;g14161.t1;g14263.t1;g15047.t1
			Tuberculosis	ko05152	g335.t1;g355.t1;g403.t1;g1033.t1;g1281.t1;g2625.t1;g3052.t1;g3283.t1;g3518.t1;g3794.t1;g3797.t1;g4124.t1;g4861.t1;g5017.t1;g5128.t1;g6038.t1;g6209.t1;g6763.t1;g7523.t1;g7869.t1;g8286.t1;g8322.t1;g8690.t1;g10122.t1;g10364.t1;g10660.t1;g13481.t1;g15047.t1
		Infectious disease: parasitic	Leishmaniasis	ko05140	g2441.t1;g4861.t1;g5017.t1;g12484.t1
			Chagas disease	ko05142	g4523.t1;g4861.t1;g5017.t1;g7174.t1;g8290.t1;g13341.t1;g13689.t1;g14953.t1
			African trypanosomiasis	ko05143	g1890.t1;g6987.t1;g13872.t1;g14047.t1
			Toxoplasmosis	ko05145	g1090.t1;g3486.t1;g4523.t1;g4861.t1;g5017.t1;g8286.t1;g8290.t1;g12541.t1;g14953.t1
			Amoebiasis	ko05146	g403.t1;g1721.t1;g1890.t1;g4124.t1;g8690.t1;g9558.t1;g10598.t1;g11297.t1;g13315.t1;g14665.t1
		Infectious disease: viral	Hepatitis C	ko05160	g1437.t1;g5017.t1;g7174.t1;g8194.t1;g8286.t1;g8527.t1;g8600.t1;g9242.t1;g9244.t1;g9288.t1;g9836.t1;g9915.t1;g10003.t1;g11622.t1;g12511.t1;g13025.t1;g13341.t1;g13689.t1;g13990.t1;g14005.t1;g14017.t1;g14263.t1
			Hepatitis B	ko05161	g1256.t1;g1464.t1;g1890.t1;g4861.t1;g5017.t1;g6199.t1;g6652.t1;g6840.t1;g8286.t1;g8527.t1;g8760.t1;g9085.t1;g9915.t1;g10533.t1;g12130.t1;g13025.t1;g13469.t1;g14017.t1;g14018.t1;g14270.t1
			Measles	ko05162	g1437.t1;g2270.t1;g2542.t1;g3486.t1;g6838.t1;g7489.t1;g8286.t1;g8702.t1;g9288.t1;g10003.t1;g11622.t1;g12541.t1;g14121.t1;g14263.t1
			Human cytomegalovirus infection	ko05163	g1033.t1;g1256.t1;g1281.t1;g1890.t1;g2046.t1;g2429.t1;g2804.t1;g3797.t1;g4523.t1;g4861.t1;g5017.t1;g5480.t1;g6199.t1;g6579.t1;g6840.t1;g7523.t1;g8286.t1;g8290.t1;g8527.t1;g9288.t1;g9558.t1;g9915.t1;g10036.t1;g10533.t1;g11975.t1;g12130.t1;g12552.t1;g13025.t1;g13469.t1;g14017.t1;g14018.t1;g14263.t1;g14665.t1;g14929.t1;g14953.t1;g15047.t1
			Influenza A	ko05164	g667.t1;g905.t1;g1437.t1;g1688.t1;g1890.t1;g2303.t1;g2516.t1;g2518.t1;g2977.t1;g3895.t1;g4588.t1;g5017.t1;g5617.t1;g5921.t1;g5946.t1;g5982.t1;g6439.t1;g6555.t1;g7928.t1;g8286.t1;g10003.t1;g11896.t1;g12511.t1;g13768.t1;g13821.t1
			Human papillomavirus infection	ko05165	g335.t1;g355.t1;g2429.t1;g2482.t1;g2625.t1;g2804.t1;g5017.t1;g5374.t1;g5422.t1;g5480.t1;g6038.t1;g6394.t1;g6579.t1;g6763.t1;g6795.t1;g7119.t1;g7174.t1;g7869.t1;g8322.t1;g8527.t1;g9288.t1;g9368.t1;g9558.t1;g9814.t1;g9915.t1;g10036.t1;g10122.t1;g10312.t1;g10467.t1;g10660.t1;g11632.t1;g12458.t1;g13025.t1;g13300.t1;g13341.t1;g13644.t1;g13689.t1;g13806.t1;g14017.t1;g14043.t1;g14044.t1;g14261.t1;g14263…
			Human T-cell leukemia virus 1 infection	ko05166	g842.t1;g1061.t1;g1256.t1;g1281.t1;g1380.t1;g1438.t1;g2195.t1;g2303.t1;g2977.t1;g3141.t1;g3311.t1;g4121.t1;g4408.t1;g4498.t1;g4587.t1;g4588.t1;g5017.t1;g5374.t1;g5871.t1;g6199.t1;g6209.t1;g6795.t1;g6840.t1;g7523.t1;g7667.t1;g8496.t1;g8803.t1;g9114.t1;g9171.t1;g9558.t1;g9665.t1;g9889.t1;g9915.t1;g10533.t1;g10792.t1;g11299.t1;g11407.t1;g11653.t1;g12130.t1;g12143.t1;g12166.t1;g12555.t1;g12919.t1;g13…
			Kaposi sarcoma-associated herpesvirus infection	ko05167	g1033.t1;g1281.t1;g1578.t1;g2046.t1;g2429.t1;g3052.t1;g4861.t1;g5017.t1;g5480.t1;g6389.t1;g6579.t1;g7523.t1;g8286.t1;g8700.t1;g9288.t1;g9915.t1;g10036.t1;g11975.t1;g12552.t1;g14017.t1;g14097.t1;g14263.t1
			Herpes simplex virus 1 infection	ko05168	g220.t1;g672.t1;g1437.t1;g1925.t1;g2429.t1;g2442.t1;g3923.t1;g4466.t1;g5480.t1;g5946.t1;g6579.t1;g8286.t1;g10003.t1;g10036.t1;g10531.t1;g11284.t1;g11622.t1;g11879.t1;g12163.t1;g12616.t1;g13179.t1;g14929.t1
			Epstein-Barr virus infection	ko05169	g368.t1;g1145.t1;g1266.t1;g2046.t1;g2093.t1;g3846.t1;g3894.t1;g4196.t1;g4712.t1;g4861.t1;g5112.t1;g6296.t1;g6518.t1;g6875.t1;g7563.t1;g7960.t1;g8212.t1;g8286.t1;g10540.t1;g10699.t1;g10948.t1;g11098.t1;g11488.t1;g11801.t1;g11975.t1;g12047.t1;g12076.t1;g13144.t1;g13300.t1;g14261.t1;g14636.t1;g15005.t1
			Human immunodeficiency virus 1 infection	ko05170	g1033.t1;g1281.t1;g1890.t1;g2046.t1;g2429.t1;g2804.t1;g3284.t1;g3287.t1;g3396.t1;g4523.t1;g4861.t1;g5017.t1;g5480.t1;g5697.t1;g5698.t1;g6579.t1;g6635.t1;g6754.t1;g6795.t1;g6796.t1;g6908.t1;g7523.t1;g7768.t1;g8286.t1;g8290.t1;g9915.t1;g10036.t1;g11975.t1;g12552.t1;g12670.t1;g12924.t1;g13135.t1;g13644.t1;g13827.t1;g13837.t1;g14017.t1;g14270.t1;g14331.t1;g14424.t1;g14827.t1;g14852.t1;g14953.t1
			Coronavirus disease - COVID-19	ko05171	g30.t1;g763.t1;g1291.t1;g1292.t1;g1348.t1;g1578.t1;g1675.t1;g1862.t1;g1890.t1;g2416.t1;g2465.t1;g2516.t1;g2518.t1;g2534.t1;g2740.t1;g2941.t1;g2984.t1;g3076.t1;g3088.t1;g3089.t1;g3547.t1;g3590.t1;g3591.t1;g3737.t1;g3827.t1;g3834.t1;g4084.t1;g4284.t1;g4285.t1;g4792.t1;g4861.t1;g5017.t1;g5157.t1;g5225.t1;g5744.t1;g5823.t1;g5961.t1;g6178.t1;g6301.t1;g6559.t1;g6643.t1;g6704.t1;g6705.t1;g6907.t1;g6910.…
		Neurodegenerative disease	Alzheimer disease	ko05010	g237.t1;g264.t1;g283.t1;g363.t1;g427.t1;g634.t1;g758.t1;g965.t1;g1033.t1;g1061.t1;g1145.t1;g1266.t1;g1281.t1;g1437.t1;g1465.t1;g1644.t1;g1797.t1;g1863.t1;g2093.t1;g2193.t1;g2326.t1;g2349.t1;g2401.t1;g2429.t1;g2539.t1;g2611.t1;g2733.t1;g2977.t1;g3052.t1;g3142.t1;g3362.t1;g3378.t1;g3809.t1;g3846.t1;g4015.t1;g4046.t1;g4085.t1;g4137.t1;g4195.t1;g4196.t1;g4413.t1;g4471.t1;g4499.t1;g4646.t1;g4665.t1;g4…
			Parkinson disease	ko05012	g237.t1;g264.t1;g363.t1;g427.t1;g634.t1;g758.t1;g965.t1;g1033.t1;g1061.t1;g1145.t1;g1266.t1;g1437.t1;g1465.t1;g1578.t1;g1644.t1;g1797.t1;g1863.t1;g2084.t1;g2093.t1;g2326.t1;g2401.t1;g2539.t1;g2611.t1;g2733.t1;g2977.t1;g3135.t1;g3142.t1;g3315.t1;g3378.t1;g3528.t1;g3809.t1;g3846.t1;g4046.t1;g4085.t1;g4137.t1;g4195.t1;g4196.t1;g4212.t1;g4413.t1;g4471.t1;g4499.t1;g4523.t1;g4646.t1;g4665.t1;g4712.t1;g…
			Amyotrophic lateral sclerosis	ko05014	g220.t1;g237.t1;g264.t1;g283.t1;g427.t1;g634.t1;g758.t1;g965.t1;g1145.t1;g1266.t1;g1281.t1;g1437.t1;g1465.t1;g1644.t1;g1850.t1;g2018.t1;g2046.t1;g2093.t1;g2193.t1;g2205.t1;g2326.t1;g2349.t1;g2359.t1;g2401.t1;g2412.t1;g2429.t1;g2539.t1;g2611.t1;g2631.t1;g2648.t1;g2681.t1;g2733.t1;g3052.t1;g3077.t1;g3105.t1;g3142.t1;g3362.t1;g3378.t1;g3483.t1;g3809.t1;g3846.t1;g3923.t1;g4046.t1;g4057.t1;g4085.t1;g4…
			Huntington disease	ko05016	g111.t1;g237.t1;g264.t1;g283.t1;g305.t1;g368.t1;g427.t1;g592.t1;g634.t1;g758.t1;g965.t1;g1016.t1;g1061.t1;g1145.t1;g1266.t1;g1465.t1;g1544.t1;g1644.t1;g1835.t1;g2091.t1;g2093.t1;g2193.t1;g2326.t1;g2349.t1;g2401.t1;g2412.t1;g2429.t1;g2539.t1;g2611.t1;g2733.t1;g2916.t1;g2977.t1;g3052.t1;g3077.t1;g3142.t1;g3144.t1;g3362.t1;g3378.t1;g3483.t1;g3809.t1;g3846.t1;g4046.t1;g4085.t1;g4137.t1;g4195.t1;g4196…
			Spinocerebellar ataxia	ko05017	g283.t1;g965.t1;g1061.t1;g1145.t1;g1266.t1;g1426.t1;g1465.t1;g1890.t1;g2093.t1;g2193.t1;g2349.t1;g2401.t1;g2429.t1;g2977.t1;g3052.t1;g3142.t1;g3362.t1;g3612.t1;g3809.t1;g3846.t1;g4137.t1;g4196.t1;g4471.t1;g4712.t1;g5480.t1;g5718.t1;g5871.t1;g5975.t1;g6276.t1;g6296.t1;g6477.t1;g6516.t1;g6518.t1;g6579.t1;g6875.t1;g7563.t1;g7931.t1;g7955.t1;g7960.t1;g8199.t1;g8212.t1;g8286.t1;g8700.t1;g10036.t1;g103…
			Prion disease	ko05020	g237.t1;g264.t1;g427.t1;g634.t1;g758.t1;g965.t1;g1061.t1;g1145.t1;g1256.t1;g1266.t1;g1281.t1;g1437.t1;g1465.t1;g1644.t1;g2046.t1;g2093.t1;g2326.t1;g2401.t1;g2539.t1;g2611.t1;g2733.t1;g2977.t1;g3142.t1;g3378.t1;g3486.t1;g3809.t1;g3846.t1;g4046.t1;g4085.t1;g4137.t1;g4195.t1;g4196.t1;g4413.t1;g4471.t1;g4499.t1;g4665.t1;g4712.t1;g4745.t1;g4769.t1;g4861.t1;g5017.t1;g5142.t1;g5407.t1;g5849.t1;g5870.t1;…
			Pathways of neurodegeneration - multiple diseases	ko05022	g237.t1;g264.t1;g283.t1;g427.t1;g634.t1;g758.t1;g965.t1;g1033.t1;g1061.t1;g1145.t1;g1266.t1;g1281.t1;g1437.t1;g1465.t1;g1578.t1;g1644.t1;g1890.t1;g2018.t1;g2046.t1;g2093.t1;g2193.t1;g2326.t1;g2349.t1;g2401.t1;g2412.t1;g2429.t1;g2539.t1;g2611.t1;g2681.t1;g2733.t1;g2977.t1;g3052.t1;g3077.t1;g3105.t1;g3142.t1;g3362.t1;g3378.t1;g3483.t1;g3809.t1;g3846.t1;g4046.t1;g4057.t1;g4085.t1;g4137.t1;g4195.t1;g…
		Substance dependence	Cocaine addiction	ko05030	g361.t1;g1256.t1;g2084.t1;g4523.t1;g5471.t1;g6199.t1;g6840.t1;g8290.t1;g8801.t1;g9558.t1;g10262.t1;g10533.t1;g11441.t1;g12130.t1;g13469.t1;g13728.t1;g14018.t1;g14665.t1;g14953.t1;g14986.t1;g15137.t1
			Amphetamine addiction	ko05031	g361.t1;g672.t1;g1033.t1;g1256.t1;g1281.t1;g1890.t1;g2084.t1;g5471.t1;g6199.t1;g6840.t1;g7523.t1;g8801.t1;g9558.t1;g10262.t1;g10533.t1;g11441.t1;g12130.t1;g13179.t1;g13469.t1;g13728.t1;g14018.t1;g14665.t1;g14986.t1;g15005.t1;g15137.t1
			Morphine addiction	ko05032	g1890.t1;g4523.t1;g8290.t1;g9235.t1;g9558.t1;g12552.t1;g14665.t1;g14953.t1
			Nicotine addiction	ko05033	g9235.t1
			Alcoholism	ko05034	g291.t1;g361.t1;g428.t1;g672.t1;g1033.t1;g1256.t1;g1354.t1;g2084.t1;g2568.t1;g2631.t1;g3098.t1;g4523.t1;g5017.t1;g5298.t1;g5471.t1;g6199.t1;g6840.t1;g6973.t1;g7103.t1;g7511.t1;g8290.t1;g8527.t1;g8721.t1;g8801.t1;g9558.t1;g9915.t1;g10262.t1;g10533.t1;g11441.t1;g11833.t1;g12130.t1;g12552.t1;g13025.t1;g13137.t1;g13179.t1;g13469.t1;g13728.t1;g14017.t1;g14018.t1;g14166.t1;g14665.t1;g14953.t1;g14986.t1…
	Metabolism	Amino acid metabolism	Arginine biosynthesis	ko00220	g119.t1;g596.t1;g1287.t1;g1721.t1;g3892.t1;g4146.t1;g4415.t1;g5256.t1;g6120.t1;g6331.t1;g7009.t1;g7347.t1;g7370.t1;g8401.t1;g8952.t1;g9367.t1;g9548.t1;g10412.t1;g10598.t1;g10623.t1;g10713.t1;g10947.t1;g12086.t1;g12164.t1;g12564.t1;g12855.t1;g13315.t1;g13412.t1;g15120.t1;g15149.t1
			Alanine, aspartate and glutamate metabolism	ko00250	g596.t1;g892.t1;g1060.t1;g1287.t1;g1553.t1;g1588.t1;g1838.t1;g2304.t1;g2753.t1;g2765.t1;g2893.t1;g3892.t1;g4131.t1;g4146.t1;g4213.t1;g4229.t1;g4267.t1;g5256.t1;g5573.t1;g5574.t1;g5900.t1;g6120.t1;g6124.t1;g6326.t1;g6331.t1;g6517.t1;g6598.t1;g7369.t1;g7626.t1;g8540.t1;g8643.t1;g8675.t1;g8866.t1;g8952.t1;g9226.t1;g9548.t1;g9848.t1;g10099.t1;g10670.t1;g10713.t1;g10945.t1;g10947.t1;g11075.t1;g11619.t…
			Glycine, serine and threonine metabolism	ko00260	g147.t1;g218.t1;g970.t1;g1047.t1;g1238.t1;g1594.t1;g1776.t1;g2084.t1;g2154.t1;g2304.t1;g2471.t1;g3020.t1;g3125.t1;g3372.t1;g3406.t1;g3575.t1;g3974.t1;g4398.t1;g4404.t1;g4994.t1;g5080.t1;g5807.t1;g5809.t1;g5923.t1;g6022.t1;g6081.t1;g6125.t1;g6152.t1;g6720.t1;g6788.t1;g6826.t1;g6999.t1;g7006.t1;g7115.t1;g7198.t1;g7598.t1;g7778.t1;g7842.t1;g7998.t1;g8149.t1;g8327.t1;g8423.t1;g8518.t1;g8605.t1;g8768.…
			Cysteine and methionine metabolism	ko00270	g147.t1;g511.t1;g512.t1;g596.t1;g1120.t1;g1389.t1;g1776.t1;g1778.t1;g1898.t1;g2154.t1;g2390.t1;g3082.t1;g3095.t1;g3100.t1;g3150.t1;g3267.t1;g3575.t1;g3632.t1;g4130.t1;g4436.t1;g5256.t1;g5361.t1;g5696.t1;g6081.t1;g6120.t1;g7053.t1;g7169.t1;g7492.t1;g8169.t1;g8287.t1;g8364.t1;g8434.t1;g8442.t1;g8716.t1;g8942.t1;g8974.t1;g9036.t1;g9160.t1;g9169.t1;g9241.t1;g9262.t1;g9548.t1;g9634.t1;g9639.t1;g9771.t…
			Valine, leucine and isoleucine degradation	ko00280	g189.t1;g223.t1;g369.t1;g402.t1;g730.t1;g793.t1;g1317.t1;g1381.t1;g1501.t1;g1956.t1;g1996.t1;g2080.t1;g2142.t1;g2659.t1;g3082.t1;g3093.t1;g3632.t1;g3720.t1;g3974.t1;g4169.t1;g4206.t1;g4477.t1;g4532.t1;g4601.t1;g4657.t1;g5144.t1;g5288.t1;g5398.t1;g5399.t1;g5574.t1;g5591.t1;g6205.t1;g6435.t1;g6737.t1;g6951.t1;g7381.t1;g7680.t1;g7985.t1;g8546.t1;g8926.t1;g9154.t1;g9411.t1;g9414.t1;g9880.t1;g10238.t1…
			Valine, leucine and isoleucine biosynthesis	ko00290	g296.t1;g753.t1;g1566.t1;g3082.t1;g3632.t1;g5114.t1;g5206.t1;g5890.t1;g6022.t1;g7348.t1;g7822.t1;g9092.t1;g9262.t1;g9680.t1;g9918.t1;g9919.t1;g10757.t1;g11983.t1;g12461.t1;g12611.t1;g13214.t1;g13858.t1
			Lysine biosynthesis	ko00300	g1648.t1;g1776.t1;g2335.t1;g2758.t1;g3942.t1;g5193.t1;g6950.t1;g7492.t1;g7780.t1;g8249.t1;g9678.t1;g10852.t1;g11557.t1;g12332.t1;g12823.t1;g13002.t1;g14150.t1;g14323.t1
			Lysine degradation	ko00310	g189.t1;g369.t1;g1238.t1;g1279.t1;g2080.t1;g2142.t1;g2241.t1;g3093.t1;g3356.t1;g3720.t1;g3974.t1;g4182.t1;g4404.t1;g4657.t1;g4994.t1;g5144.t1;g5193.t1;g5288.t1;g5421.t1;g5573.t1;g5591.t1;g5900.t1;g6125.t1;g6205.t1;g6215.t1;g6435.t1;g6887.t1;g7381.t1;g7598.t1;g7998.t1;g8005.t1;g8149.t1;g8249.t1;g8675.t1;g8768.t1;g8866.t1;g9024.t1;g9398.t1;g9414.t1;g9546.t1;g9848.t1;g9880.t1;g10238.t1;g10487.t1;g10…
			Arginine and proline metabolism	ko00330	g19.t1;g282.t1;g547.t1;g596.t1;g717.t1;g1240.t1;g1721.t1;g1934.t1;g2066.t1;g2084.t1;g2142.t1;g2829.t1;g2992.t1;g3491.t1;g3531.t1;g3720.t1;g4009.t1;g4130.t1;g4201.t1;g4217.t1;g4657.t1;g4972.t1;g5182.t1;g5256.t1;g5591.t1;g6041.t1;g6120.t1;g6121.t1;g6122.t1;g6124.t1;g6126.t1;g6176.t1;g6205.t1;g6435.t1;g6437.t1;g7076.t1;g7104.t1;g7198.t1;g7381.t1;g7616.t1;g7626.t1;g7682.t1;g8434.t1;g8792.t1;g8801.t1;…
			Histidine metabolism	ko00340	g1926.t1;g2084.t1;g2142.t1;g3161.t1;g3720.t1;g4657.t1;g5189.t1;g5591.t1;g6205.t1;g6435.t1;g7381.t1;g7508.t1;g8074.t1;g8801.t1;g9414.t1;g9880.t1;g10182.t1;g10238.t1;g10262.t1;g10487.t1;g11441.t1;g11914.t1;g12060.t1;g12165.t1;g12171.t1;g12738.t1;g13177.t1;g13638.t1;g13698.t1;g13728.t1;g14318.t1;g14384.t1;g14957.t1;g14986.t1;g15137.t1
			Tyrosine metabolism	ko00350	g78.t1;g361.t1;g529.t1;g596.t1;g698.t1;g1502.t1;g1834.t1;g1882.t1;g2084.t1;g2256.t1;g2257.t1;g2511.t1;g2823.t1;g3372.t1;g3683.t1;g3730.t1;g4288.t1;g4757.t1;g5080.t1;g5255.t1;g5256.t1;g5444.t1;g5471.t1;g5573.t1;g5733.t1;g5900.t1;g5923.t1;g6120.t1;g6139.t1;g6152.t1;g6714.t1;g6826.t1;g7367.t1;g7492.t1;g7591.t1;g7652.t1;g7976.t1;g8221.t1;g8464.t1;g8675.t1;g8801.t1;g8822.t1;g8866.t1;g9083.t1;g9148.t1;…
			Phenylalanine metabolism	ko00360	g19.t1;g361.t1;g384.t1;g596.t1;g2084.t1;g2726.t1;g2829.t1;g3372.t1;g3531.t1;g3615.t1;g4217.t1;g4972.t1;g5080.t1;g5124.t1;g5182.t1;g5256.t1;g5471.t1;g5534.t1;g5923.t1;g6120.t1;g6152.t1;g6159.t1;g6437.t1;g6572.t1;g6826.t1;g7492.t1;g7591.t1;g8792.t1;g8801.t1;g8822.t1;g8872.t1;g9413.t1;g9541.t1;g9548.t1;g10173.t1;g10182.t1;g10262.t1;g10277.t1;g10489.t1;g10566.t1;g10713.t1;g10796.t1;g10930.t1;g11046.t…
			Tryptophan metabolism	ko00380	g19.t1;g189.t1;g361.t1;g369.t1;g384.t1;g2018.t1;g2080.t1;g2084.t1;g2142.t1;g2241.t1;g2755.t1;g2829.t1;g3093.t1;g3105.t1;g3531.t1;g3720.t1;g3974.t1;g3978.t1;g4182.t1;g4217.t1;g4657.t1;g4915.t1;g4972.t1;g5144.t1;g5182.t1;g5288.t1;g5471.t1;g5591.t1;g6159.t1;g6205.t1;g6435.t1;g6437.t1;g6728.t1;g6987.t1;g7032.t1;g7381.t1;g7492.t1;g7651.t1;g8096.t1;g8655.t1;g8792.t1;g8801.t1;g8969.t1;g9414.t1;g9608.t1;…
			Phenylalanine, tyrosine and tryptophan biosynthesis	ko00400	g596.t1;g1427.t1;g1594.t1;g2204.t1;g2547.t1;g3032.t1;g3215.t1;g4871.t1;g5256.t1;g5826.t1;g6120.t1;g6720.t1;g6975.t1;g7492.t1;g8010.t1;g9300.t1;g9548.t1;g9708.t1;g10182.t1;g10202.t1;g10704.t1;g10713.t1;g10931.t1;g11045.t1;g11557.t1;g12086.t1;g12267.t1;g12855.t1;g13772.t1;g14041.t1;g14323.t1;g14393.t1;g14496.t1;g14738.t1
		Biosynthesis of other secondary metabolites	Caffeine metabolism	ko00232	g4059.t1;g8095.t1;g12256.t1
			Aflatoxin biosynthesis	ko00254	g5554.t1;g6066.t1;g7242.t1;g8358.t1;g10220.t1;g11703.t1;g11952.t1;g13102.t1;g14668.t1;g14990.t1
			Monobactam biosynthesis	ko00261	g1648.t1;g1776.t1;g12283.t1;g13002.t1;g14150.t1
			Penicillin and cephalosporin biosynthesis	ko00311	g7198.t1;g9427.t1;g9428.t1;g14575.t1
			Carbapenem biosynthesis	ko00332	g7076.t1;g12523.t1
			Prodigiosin biosynthesis	ko00333	g1853.t1;g3157.t1;g4437.t1;g4810.t1;g5942.t1;g7968.t1;g10617.t1;g12724.t1;g13296.t1
			Novobiocin biosynthesis	ko00401	g10182.t1
			Indole diterpene alkaloid biosynthesis	ko00403	g1450.t1;g1451.t1;g9820.t1;g11226.t1
			Staurosporine biosynthesis	ko00404	g749.t1;g14521.t1;g14991.t1
			Phenazine biosynthesis	ko00405	g8010.t1;g14041.t1
			Streptomycin biosynthesis	ko00521	g983.t1;g1054.t1;g3216.t1;g4154.t1;g4590.t1;g4965.t1;g5054.t1;g6493.t1;g9163.t1;g9921.t1;g10813.t1;g12188.t1;g13391.t1;g14287.t1;g14720.t1
			Neomycin, kanamycin and gentamicin biosynthesis	ko00524	g4154.t1;g4965.t1;g6493.t1;g9163.t1;g9921.t1
			Acarbose and validamycin biosynthesis	ko00525	g14720.t1
			Indole alkaloid biosynthesis	ko00901	g361.t1;g5471.t1
			Phenylpropanoid biosynthesis	ko00940	g384.t1;g613.t1;g2327.t1;g4426.t1;g5124.t1;g6159.t1;g6572.t1;g9272.t1;g9541.t1;g11691.t1;g11692.t1;g11719.t1;g12306.t1;g12307.t1
			Isoquinoline alkaloid biosynthesis	ko00950	g361.t1;g596.t1;g1502.t1;g2084.t1;g2823.t1;g3372.t1;g4288.t1;g4757.t1;g5080.t1;g5256.t1;g5471.t1;g5733.t1;g5923.t1;g6120.t1;g6139.t1;g6152.t1;g6826.t1;g7492.t1;g8464.t1;g8801.t1;g8822.t1;g9413.t1;g9548.t1;g9714.t1;g10158.t1;g10248.t1;g10262.t1;g10489.t1;g10516.t1;g10713.t1;g11158.t1;g11441.t1;g11465.t1;g11557.t1;g12086.t1;g12325.t1;g12855.t1;g13680.t1;g13728.t1;g14323.t1;g14735.t1;g14986.t1;g1513…
			Tropane, piperidine and pyridine alkaloid biosynthesis	ko00960	g596.t1;g3372.t1;g5080.t1;g5256.t1;g5923.t1;g6120.t1;g6152.t1;g6826.t1;g7492.t1;g8822.t1;g9413.t1;g9548.t1;g10182.t1;g10489.t1;g10713.t1;g11158.t1;g11557.t1;g12086.t1;g12855.t1;g14323.t1;g14735.t1
			Betalain biosynthesis	ko00965	g361.t1;g1502.t1;g2823.t1;g4288.t1;g4757.t1;g5471.t1;g5733.t1;g6139.t1;g6286.t1;g8464.t1;g9714.t1;g10158.t1;g10248.t1;g10516.t1;g10529.t1;g11328.t1;g11465.t1;g12325.t1;g13680.t1
			Glucosinolate biosynthesis	ko00966	g3082.t1;g3632.t1;g10757.t1;g13858.t1
			Biosynthesis of various antibiotics	ko00998	g10843.t1
			Biosynthesis of various plant secondary metabolites	ko00999	g503.t1;g706.t1;g1179.t1;g1203.t1;g2390.t1;g2713.t1;g3235.t1;g3302.t1;g3468.t1;g4160.t1;g4328.t1;g4456.t1;g4678.t1;g4938.t1;g5291.t1;g5676.t1;g6051.t1;g7222.t1;g7317.t1;g7904.t1;g8225.t1;g8456.t1;g8685.t1;g9606.t1;g9708.t1;g10344.t1;g10525.t1;g11068.t1;g11642.t1;g12212.t1;g12375.t1;g12509.t1;g12808.t1;g13671.t1;g13918.t1;g14393.t1
		Carbohydrate metabolism	Glycolysis / Gluconeogenesis	ko00010	g78.t1;g529.t1;g676.t1;g698.t1;g1882.t1;g2073.t1;g2142.t1;g2167.t1;g2175.t1;g3125.t1;g3173.t1;g3683.t1;g3720.t1;g3730.t1;g3974.t1;g4154.t1;g4519.t1;g4534.t1;g4584.t1;g4657.t1;g4685.t1;g4965.t1;g5023.t1;g5444.t1;g5591.t1;g6028.t1;g6205.t1;g6435.t1;g6493.t1;g6999.t1;g7145.t1;g7233.t1;g7323.t1;g7377.t1;g7381.t1;g7505.t1;g8408.t1;g8759.t1;g9036.t1;g9037.t1;g9083.t1;g9148.t1;g9163.t1;g9414.t1;g9814.t1…
			Citrate cycle (TCA cycle)	ko00020	g676.t1;g1485.t1;g2539.t1;g2745.t1;g2943.t1;g3341.t1;g3458.t1;g3887.t1;g3974.t1;g4182.t1;g4199.t1;g4745.t1;g5090.t1;g5966.t1;g6097.t1;g7053.t1;g7145.t1;g7188.t1;g7190.t1;g7505.t1;g8282.t1;g8759.t1;g8994.t1;g8995.t1;g9241.t1;g9370.t1;g9497.t1;g9498.t1;g10018.t1;g10461.t1;g12330.t1;g13356.t1;g13359.t1;g13361.t1;g13673.t1;g13938.t1;g14259.t1;g14388.t1;g14526.t1;g14570.t1;g14934.t1
			Pentose phosphate pathway	ko00030	g647.t1;g694.t1;g719.t1;g1214.t1;g2017.t1;g2175.t1;g2664.t1;g2741.t1;g3242.t1;g4534.t1;g4649.t1;g4717.t1;g5269.t1;g5874.t1;g6319.t1;g6533.t1;g6642.t1;g7252.t1;g7681.t1;g7759.t1;g7966.t1;g8078.t1;g8604.t1;g9935.t1;g10126.t1;g10436.t1;g11287.t1;g12188.t1;g12293.t1;g12355.t1;g12614.t1;g12637.t1;g13035.t1;g13036.t1;g13844.t1;g14307.t1;g14786.t1;g14909.t1
			Pentose and glucuronate interconversions	ko00040	g1.t1;g240.t1;g393.t1;g394.t1;g1196.t1;g1459.t1;g3173.t1;g4117.t1;g4295.t1;g4317.t1;g4334.t1;g4519.t1;g4605.t1;g5397.t1;g5539.t1;g6319.t1;g6607.t1;g6617.t1;g6621.t1;g7194.t1;g7216.t1;g7570.t1;g7945.t1;g8408.t1;g9052.t1;g9584.t1;g9710.t1;g10338.t1;g10593.t1;g10680.t1;g10767.t1;g10769.t1;g11085.t1;g11317.t1;g11318.t1;g11893.t1;g11959.t1;g12134.t1;g12334.t1;g12472.t1;g13186.t1;g13187.t1;g13241.t1;g1…
			Fructose and mannose metabolism	ko00051	g109.t1;g256.t1;g393.t1;g893.t1;g1280.t1;g1365.t1;g1511.t1;g2175.t1;g2657.t1;g3289.t1;g3620.t1;g3989.t1;g3990.t1;g4154.t1;g4515.t1;g4534.t1;g4965.t1;g6143.t1;g6428.t1;g6444.t1;g6493.t1;g6494.t1;g6522.t1;g6539.t1;g6932.t1;g7085.t1;g7216.t1;g7646.t1;g7755.t1;g7945.t1;g9163.t1;g9289.t1;g9921.t1;g10257.t1;g10522.t1;g10769.t1;g11288.t1;g11583.t1;g11930.t1;g12135.t1;g12334.t1;g12445.t1;g12614.t1;g13033…
			Galactose metabolism	ko00052	g214.t1;g889.t1;g1323.t1;g2062.t1;g2088.t1;g2175.t1;g2189.t1;g2501.t1;g2719.t1;g3166.t1;g3213.t1;g3759.t1;g3957.t1;g4154.t1;g4492.t1;g4584.t1;g4965.t1;g5041.t1;g5055.t1;g5462.t1;g5496.t1;g5929.t1;g5990.t1;g6057.t1;g6493.t1;g6723.t1;g6996.t1;g7377.t1;g7917.t1;g8158.t1;g8200.t1;g9163.t1;g9175.t1;g9921.t1;g11085.t1;g11193.t1;g11348.t1;g11454.t1;g11551.t1;g12188.t1;g14139.t1;g14396.t1;g14639.t1;g1464…
			Ascorbate and aldarate metabolism	ko00053	g79.t1;g571.t1;g1195.t1;g2142.t1;g3173.t1;g3720.t1;g3818.t1;g4519.t1;g4657.t1;g5591.t1;g6205.t1;g6435.t1;g6607.t1;g6743.t1;g7381.t1;g7570.t1;g7966.t1;g8408.t1;g9414.t1;g9880.t1;g10238.t1;g10487.t1;g10593.t1;g11893.t1;g12293.t1;g12472.t1;g12738.t1;g13177.t1;g13950.t1;g14273.t1;g14384.t1;g14786.t1;g14957.t1
			Starch and sucrose metabolism	ko00500	g214.t1;g365.t1;g503.t1;g615.t1;g706.t1;g856.t1;g971.t1;g1179.t1;g1203.t1;g1359.t1;g1587.t1;g2037.t1;g2088.t1;g2189.t1;g2626.t1;g2693.t1;g2713.t1;g2831.t1;g3129.t1;g3223.t1;g3235.t1;g3302.t1;g3468.t1;g4154.t1;g4160.t1;g4170.t1;g4328.t1;g4348.t1;g4456.t1;g4524.t1;g4678.t1;g4902.t1;g4938.t1;g4965.t1;g4981.t1;g5055.t1;g5291.t1;g5438.t1;g5462.t1;g5595.t1;g5676.t1;g5928.t1;g5929.t1;g5990.t1;g6051.t1;g…
			Amino sugar and nucleotide sugar metabolism	ko00520	g100.t1;g256.t1;g395.t1;g1167.t1;g1301.t1;g1320.t1;g1511.t1;g1563.t1;g1583.t1;g1584.t1;g1679.t1;g2013.t1;g2337.t1;g2863.t1;g3166.t1;g3507.t1;g3725.t1;g3813.t1;g4063.t1;g4153.t1;g4154.t1;g4734.t1;g4802.t1;g4803.t1;g4963.t1;g4965.t1;g5072.t1;g5086.t1;g5236.t1;g5487.t1;g6188.t1;g6305.t1;g6365.t1;g6366.t1;g6427.t1;g6441.t1;g6493.t1;g6494.t1;g6507.t1;g6517.t1;g6607.t1;g6640.t1;g6723.t1;g6890.t1;g7125.…
			Inositol phosphate metabolism	ko00562	g79.t1;g810.t1;g812.t1;g966.t1;g983.t1;g1054.t1;g1386.t1;g2002.t1;g2399.t1;g2409.t1;g2448.t1;g2477.t1;g3052.t1;g3216.t1;g3601.t1;g4126.t1;g4817.t1;g5054.t1;g5835.t1;g6951.t1;g7512.t1;g8171.t1;g9067.t1;g9838.t1;g10124.t1;g10522.t1;g10813.t1;g11196.t1;g11408.t1;g11648.t1;g12497.t1;g13391.t1;g13392.t1;g13802.t1;g14287.t1;g14683.t1;g15144.t1
			Pyruvate metabolism	ko00620	g17.t1;g78.t1;g178.t1;g254.t1;g325.t1;g369.t1;g529.t1;g676.t1;g698.t1;g918.t1;g1453.t1;g1566.t1;g1882.t1;g2118.t1;g2130.t1;g2142.t1;g2866.t1;g2943.t1;g3173.t1;g3260.t1;g3470.t1;g3683.t1;g3720.t1;g3730.t1;g3801.t1;g3974.t1;g4175.t1;g4519.t1;g4657.t1;g5013.t1;g5144.t1;g5444.t1;g5591.t1;g5996.t1;g6065.t1;g6205.t1;g6435.t1;g7053.t1;g7145.t1;g7151.t1;g7233.t1;g7381.t1;g7461.t1;g7505.t1;g7671.t1;g7780.…
			Glyoxylate and dicarboxylate metabolism	ko00630	g28.t1;g369.t1;g1047.t1;g1896.t1;g2018.t1;g2066.t1;g2130.t1;g2304.t1;g2471.t1;g3020.t1;g3105.t1;g3887.t1;g3890.t1;g3892.t1;g3974.t1;g4146.t1;g4199.t1;g4903.t1;g5090.t1;g5101.t1;g5144.t1;g5807.t1;g5914.t1;g6126.t1;g6728.t1;g6788.t1;g7006.t1;g7053.t1;g7233.t1;g7413.t1;g7682.t1;g7778.t1;g8655.t1;g8837.t1;g9058.t1;g9190.t1;g9191.t1;g9192.t1;g9241.t1;g10018.t1;g10385.t1;g10461.t1;g10462.t1;g10661.t1;g…
			Propanoate metabolism	ko00640	g189.t1;g918.t1;g2080.t1;g2659.t1;g3093.t1;g3247.t1;g3974.t1;g4169.t1;g4175.t1;g4860.t1;g4975.t1;g5574.t1;g6065.t1;g6154.t1;g6951.t1;g7081.t1;g7188.t1;g7190.t1;g7233.t1;g7356.t1;g7461.t1;g7680.t1;g8206.t1;g8282.t1;g8302.t1;g9036.t1;g9497.t1;g9498.t1;g10044.t1;g10261.t1;g10945.t1;g11112.t1;g11408.t1;g12691.t1;g12700.t1;g12839.t1;g13289.t1;g13744.t1;g13863.t1;g13864.t1;g14259.t1;g14371.t1;g14526.t1…
			Butanoate metabolism	ko00650	g189.t1;g369.t1;g1381.t1;g1501.t1;g1996.t1;g2080.t1;g2765.t1;g3093.t1;g3615.t1;g4023.t1;g4532.t1;g4601.t1;g5078.t1;g5144.t1;g5206.t1;g5288.t1;g5573.t1;g5574.t1;g5900.t1;g7348.t1;g7369.t1;g8546.t1;g8675.t1;g8866.t1;g8926.t1;g9848.t1;g10153.t1;g10945.t1;g11156.t1;g11279.t1;g11985.t1;g11993.t1;g12196.t1;g12945.t1;g13513.t1;g13534.t1;g13707.t1;g13751.t1;g13935.t1;g14418.t1;g14697.t1;g14920.t1
			C5-Branched dibasic acid metabolism	ko00660	g296.t1;g753.t1;g5114.t1;g5206.t1;g5890.t1;g7348.t1;g9092.t1;g13287.t1
		Energy metabolism	Oxidative phosphorylation	ko00190	g264.t1;g335.t1;g355.t1;g427.t1;g634.t1;g758.t1;g1644.t1;g2043.t1;g2326.t1;g2539.t1;g2611.t1;g2625.t1;g2733.t1;g2953.t1;g3378.t1;g3414.t1;g3848.t1;g3993.t1;g4046.t1;g4085.t1;g4195.t1;g4413.t1;g4499.t1;g4665.t1;g4745.t1;g4769.t1;g5407.t1;g5849.t1;g5870.t1;g5981.t1;g6038.t1;g6048.t1;g6087.t1;g6394.t1;g6499.t1;g6763.t1;g6768.t1;g7112.t1;g7119.t1;g7251.t1;g7334.t1;g7637.t1;g7826.t1;g7869.t1;g7958.t1;…
			Photosynthesis	ko00195	g3045.t1
			Photosynthesis - antenna proteins	ko00196	g27.t1;g4674.t1;g10057.t1;g10532.t1
			Methane metabolism	ko00680	g147.t1;g192.t1;g304.t1;g336.t1;g698.t1;g1047.t1;g2073.t1;g2154.t1;g2175.t1;g2304.t1;g2657.t1;g3020.t1;g3125.t1;g4175.t1;g4398.t1;g4534.t1;g4535.t1;g5101.t1;g5656.t1;g5807.t1;g6788.t1;g6999.t1;g7006.t1;g7233.t1;g7701.t1;g7778.t1;g9037.t1;g9058.t1;g9190.t1;g11375.t1;g12090.t1;g12397.t1;g12614.t1;g12652.t1;g12700.t1;g12838.t1;g13033.t1;g13035.t1;g13338.t1;g14307.t1
			Carbon fixation in photosynthetic organisms	ko00710	g28.t1;g596.t1;g694.t1;g2017.t1;g2361.t1;g4534.t1;g4649.t1;g4717.t1;g5256.t1;g6120.t1;g6319.t1;g7053.t1;g7151.t1;g7323.t1;g8759.t1;g9241.t1;g9548.t1;g10126.t1;g10522.t1;g10713.t1;g10947.t1;g12075.t1;g12086.t1;g12614.t1;g12855.t1;g13035.t1;g13036.t1;g13359.t1;g14307.t1;g14909.t1
			Carbon fixation pathways in prokaryotes	ko00720	g369.t1;g2745.t1;g2943.t1;g3341.t1;g4175.t1;g4199.t1;g5144.t1;g7233.t1;g8994.t1;g8995.t1;g9037.t1;g9896.t1;g11279.t1;g12700.t1;g12838.t1;g13673.t1;g14560.t1;g14570.t1
			Nitrogen metabolism	ko00910	g351.t1;g2121.t1;g2228.t1;g3220.t1;g3298.t1;g3892.t1;g3906.t1;g3929.t1;g4146.t1;g4157.t1;g4393.t1;g4915.t1;g5188.t1;g6331.t1;g6562.t1;g7843.t1;g7844.t1;g8367.t1;g8581.t1;g9070.t1;g9226.t1;g10099.t1;g11061.t1;g11785.t1;g12564.t1;g13323.t1;g13508.t1;g14077.t1;g15160.t1
			Sulfur metabolism	ko00920	g235.t1;g511.t1;g512.t1;g657.t1;g807.t1;g921.t1;g1389.t1;g1778.t1;g1898.t1;g2999.t1;g3095.t1;g3106.t1;g3150.t1;g4399.t1;g4436.t1;g5710.t1;g5833.t1;g8169.t1;g8442.t1;g8716.t1;g8974.t1;g9160.t1;g9634.t1;g9835.t1;g10001.t1;g10136.t1;g10468.t1;g10469.t1;g10541.t1;g10818.t1;g10914.t1;g11132.t1;g11307.t1;g11368.t1;g11585.t1;g11630.t1;g12283.t1;g12824.t1;g12984.t1;g13398.t1;g13560.t1;g14078.t1;g14849.t1…
		Glycan biosynthesis and metabolism	N-Glycan biosynthesis	ko00510	g898.t1;g912.t1;g969.t1;g1034.t1;g1062.t1;g1396.t1;g1397.t1;g1961.t1;g1974.t1;g2269.t1;g2459.t1;g2536.t1;g3319.t1;g3413.t1;g4214.t1;g4262.t1;g5002.t1;g5105.t1;g5527.t1;g5541.t1;g5886.t1;g5943.t1;g6195.t1;g6474.t1;g6773.t1;g6972.t1;g7800.t1;g9128.t1;g9164.t1;g9470.t1;g9748.t1;g11103.t1;g12455.t1;g12918.t1;g13451.t1;g14117.t1;g14153.t1;g14959.t1;g15048.t1;g15153.t1
			Other glycan degradation	ko00511	g823.t1;g1320.t1;g3213.t1;g4492.t1;g4500.t1;g6427.t1;g6996.t1;g7247.t1;g7494.t1;g8559.t1;g9779.t1;g10881.t1;g12830.t1;g13291.t1;g13477.t1;g14639.t1;g14982.t1
			Various types of N-glycan biosynthesis	ko00513	g912.t1;g1034.t1;g1062.t1;g1320.t1;g1549.t1;g1974.t1;g2269.t1;g2924.t1;g3413.t1;g3807.t1;g4214.t1;g4262.t1;g5002.t1;g5527.t1;g5541.t1;g6195.t1;g6387.t1;g6400.t1;g6427.t1;g6773.t1;g6972.t1;g7247.t1;g7494.t1;g9128.t1;g9164.t1;g9470.t1;g9748.t1;g10259.t1;g11103.t1;g12297.t1;g12875.t1;g12918.t1;g14153.t1;g14959.t1;g15048.t1;g15153.t1
			Other types of O-glycan biosynthesis	ko00514	g4997.t1;g13318.t1;g13625.t1;g14364.t1
			Mannose type O-glycan biosynthesis	ko00515	g4997.t1;g13318.t1;g13625.t1
			Glycosaminoglycan degradation	ko00531	g1320.t1;g4802.t1;g6427.t1;g7247.t1;g7494.t1;g7570.t1;g12776.t1
			O-Antigen nucleotide sugar biosynthesis	ko00541	g256.t1;g1511.t1;g4590.t1;g6607.t1;g6723.t1;g11085.t1;g11583.t1;g14720.t1;g14764.t1
			Glycosylphosphatidylinositol (GPI)-anchor biosynthesis	ko00563	g281.t1;g643.t1;g710.t1;g1907.t1;g3122.t1;g3294.t1;g3703.t1;g4197.t1;g4421.t1;g6807.t1;g6909.t1;g8562.t1;g9246.t1;g10170.t1;g10337.t1;g10970.t1;g11202.t1;g11421.t1;g13264.t1;g13334.t1;g13451.t1;g13611.t1;g13903.t1
			Glycosphingolipid biosynthesis - globo and isoglobo series	ko00603	g889.t1;g1320.t1;g2062.t1;g3759.t1;g3957.t1;g5041.t1;g6057.t1;g6427.t1;g7247.t1;g7494.t1;g14396.t1
			Glycosphingolipid biosynthesis - ganglio series	ko00604	g1320.t1;g6427.t1;g7247.t1;g7494.t1
		Lipid metabolism	Fatty acid biosynthesis	ko00061	g223.t1;g678.t1;g1853.t1;g1879.t1;g2318.t1;g3157.t1;g4437.t1;g4810.t1;g5942.t1;g7794.t1;g7968.t1;g10612.t1;g10617.t1;g10887.t1;g12724.t1;g13296.t1;g13737.t1;g13738.t1;g14668.t1;g15101.t1
			Fatty acid elongation	ko00062	g189.t1;g2080.t1;g2318.t1;g3093.t1;g3496.t1;g3692.t1;g5288.t1;g8156.t1;g11050.t1;g12207.t1;g14920.t1;g15101.t1
			Fatty acid degradation	ko00071	g78.t1;g189.t1;g224.t1;g369.t1;g402.t1;g529.t1;g698.t1;g1317.t1;g1879.t1;g1882.t1;g1956.t1;g2080.t1;g2142.t1;g2197.t1;g2241.t1;g3093.t1;g3247.t1;g3683.t1;g3720.t1;g3730.t1;g3978.t1;g4657.t1;g5144.t1;g5288.t1;g5444.t1;g5591.t1;g6205.t1;g6435.t1;g7381.t1;g7794.t1;g7985.t1;g9083.t1;g9148.t1;g9154.t1;g9414.t1;g9608.t1;g9880.t1;g9951.t1;g9971.t1;g10044.t1;g10238.t1;g10487.t1;g10576.t1;g10612.t1;g10887…
			Steroid biosynthesis	ko00100	g33.t1;g279.t1;g527.t1;g715.t1;g804.t1;g1246.t1;g1581.t1;g3170.t1;g3451.t1;g3747.t1;g4041.t1;g4402.t1;g4742.t1;g4808.t1;g4895.t1;g5887.t1;g6513.t1;g6700.t1;g6865.t1;g6991.t1;g7185.t1;g7468.t1;g8457.t1;g9086.t1;g9238.t1;g10121.t1;g10303.t1;g10341.t1;g10416.t1;g11612.t1;g12238.t1;g12476.t1;g13937.t1;g14160.t1
			Primary bile acid biosynthesis	ko00120	g5363.t1;g5576.t1;g5627.t1;g6332.t1;g9968.t1;g11587.t1;g12686.t1;g13934.t1
			Steroid hormone biosynthesis	ko00140	g1961.t1;g5363.t1;g5627.t1;g8156.t1;g10529.t1;g11328.t1;g13934.t1
			Glycerolipid metabolism	ko00561	g392.t1;g889.t1;g1496.t1;g2039.t1;g2062.t1;g2077.t1;g2142.t1;g2657.t1;g2921.t1;g2961.t1;g3173.t1;g3720.t1;g3747.t1;g3759.t1;g3774.t1;g3957.t1;g4519.t1;g4657.t1;g4850.t1;g5041.t1;g5591.t1;g5974.t1;g6057.t1;g6205.t1;g6435.t1;g6500.t1;g7302.t1;g7381.t1;g8408.t1;g8837.t1;g9044.t1;g9414.t1;g9880.t1;g10238.t1;g10303.t1;g10487.t1;g10593.t1;g11088.t1;g11111.t1;g11515.t1;g11708.t1;g11893.t1;g12170.t1;g124…
			Glycerophospholipid metabolism	ko00564	g93.t1;g116.t1;g228.t1;g359.t1;g572.t1;g1132.t1;g1516.t1;g1796.t1;g1856.t1;g2075.t1;g2300.t1;g2961.t1;g3007.t1;g3447.t1;g3456.t1;g3601.t1;g3747.t1;g3979.t1;g4162.t1;g5464.t1;g5567.t1;g5715.t1;g5725.t1;g5728.t1;g5835.t1;g5974.t1;g6253.t1;g6289.t1;g6500.t1;g6711.t1;g6898.t1;g7279.t1;g7991.t1;g8107.t1;g8518.t1;g8533.t1;g8895.t1;g9369.t1;g10088.t1;g10303.t1;g10758.t1;g10975.t1;g11496.t1;g11515.t1;g11…
			Ether lipid metabolism	ko00565	g116.t1;g572.t1;g1516.t1;g1796.t1;g1856.t1;g3601.t1;g3747.t1;g3979.t1;g5728.t1;g8842.t1;g8895.t1;g10303.t1;g10404.t1;g10746.t1;g11495.t1;g11515.t1;g13389.t1;g13576.t1;g15156.t1
			Arachidonic acid metabolism	ko00590	g431.t1;g1677.t1;g1856.t1;g2809.t1;g3747.t1;g4468.t1;g10303.t1;g13193.t1;g13389.t1
			Linoleic acid metabolism	ko00591	g1856.t1;g3747.t1;g10303.t1;g13389.t1
			alpha-Linolenic acid metabolism	ko00592	g417.t1;g1663.t1;g1856.t1;g1956.t1;g3247.t1;g3747.t1;g7985.t1;g8006.t1;g9031.t1;g9154.t1;g10044.t1;g10303.t1;g10576.t1;g11191.t1;g13389.t1;g13753.t1;g14701.t1
			Sphingolipid metabolism	ko00600	g614.t1;g889.t1;g2062.t1;g2926.t1;g3168.t1;g3213.t1;g3759.t1;g3806.t1;g3957.t1;g4492.t1;g4531.t1;g5041.t1;g6057.t1;g6646.t1;g6936.t1;g6996.t1;g7555.t1;g8537.t1;g8845.t1;g9567.t1;g10265.t1;g10288.t1;g10370.t1;g10920.t1;g11169.t1;g11223.t1;g11633.t1;g11718.t1;g12725.t1;g13371.t1;g13481.t1;g14396.t1;g14639.t1;g14719.t1;g14970.t1
			Biosynthesis of unsaturated fatty acids	ko01040	g1956.t1;g3247.t1;g3307.t1;g3692.t1;g4025.t1;g6231.t1;g7985.t1;g8156.t1;g9154.t1;g9968.t1;g10044.t1;g10576.t1;g11050.t1;g12127.t1;g12207.t1;g12686.t1;g13753.t1
		Metabolism of cofactors and vitamins	Ubiquinone and other terpenoid-quinone biosynthesis	ko00130	g613.t1;g2327.t1;g2732.t1;g3111.t1;g3154.t1;g4426.t1;g5727.t1;g6089.t1;g6293.t1;g6302.t1;g7492.t1;g7591.t1;g10930.t1;g11046.t1;g11557.t1;g11691.t1;g12306.t1;g12692.t1;g14323.t1;g14633.t1
			One carbon pool by folate	ko00670	g352.t1;g679.t1;g1047.t1;g3020.t1;g3847.t1;g3899.t1;g4714.t1;g4955.t1;g6788.t1;g7006.t1;g7665.t1;g9190.t1;g9896.t1;g10441.t1;g10661.t1;g10717.t1;g13558.t1;g13808.t1;g14560.t1
			Thiamine metabolism	ko00730	g1543.t1;g2247.t1;g2419.t1;g2584.t1;g3463.t1;g4061.t1;g5178.t1;g6297.t1;g6593.t1;g6678.t1;g7044.t1;g7113.t1;g8443.t1;g8930.t1;g9429.t1;g9482.t1;g10016.t1;g10089.t1;g10119.t1;g10128.t1;g10764.t1;g10850.t1;g12221.t1;g13353.t1;g14460.t1;g14472.t1;g15012.t1;g15067.t1
			Riboflavin metabolism	ko00740	g90.t1;g1130.t1;g2247.t1;g2346.t1;g2584.t1;g3110.t1;g3351.t1;g3409.t1;g5178.t1;g5964.t1;g6593.t1;g6678.t1;g8186.t1;g8443.t1;g8930.t1;g9482.t1;g10016.t1;g10089.t1;g10128.t1;g10764.t1;g10850.t1;g11125.t1;g11691.t1;g12306.t1;g14460.t1;g14472.t1
			Vitamin B6 metabolism	ko00750	g1998.t1;g4230.t1;g6651.t1;g7842.t1;g8982.t1;g10749.t1;g10750.t1;g14588.t1
			Nicotinate and nicotinamide metabolism	ko00760	g896.t1;g1804.t1;g3080.t1;g3139.t1;g3812.t1;g4980.t1;g5573.t1;g5900.t1;g6569.t1;g7047.t1;g7418.t1;g7660.t1;g7919.t1;g8675.t1;g8866.t1;g9848.t1;g11576.t1;g12244.t1;g12403.t1;g12585.t1;g12989.t1;g13559.t1;g14023.t1;g14202.t1;g14503.t1;g14655.t1
			Pantothenate and CoA biosynthesis	ko00770	g1753.t1;g2142.t1;g3082.t1;g3632.t1;g3720.t1;g4657.t1;g5206.t1;g5241.t1;g5580.t1;g5591.t1;g5602.t1;g6205.t1;g6435.t1;g6488.t1;g6790.t1;g7348.t1;g7381.t1;g7714.t1;g7822.t1;g8175.t1;g9414.t1;g9515.t1;g9880.t1;g9918.t1;g10238.t1;g10240.t1;g10487.t1;g10757.t1;g11453.t1;g11860.t1;g12359.t1;g12611.t1;g12738.t1;g13177.t1;g13214.t1;g13858.t1;g14384.t1;g14660.t1;g14754.t1;g14957.t1
			Biotin metabolism	ko00780	g678.t1;g3157.t1;g4377.t1;g4437.t1;g4810.t1;g5818.t1;g5942.t1;g7968.t1;g9112.t1;g10617.t1;g10755.t1;g12724.t1;g13296.t1
			Lipoic acid metabolism	ko00785	g632.t1;g6742.t1;g6974.t1
			Folate biosynthesis	ko00790	g149.t1;g278.t1;g356.t1;g679.t1;g1067.t1;g2052.t1;g2053.t1;g2419.t1;g2551.t1;g2871.t1;g2882.t1;g3847.t1;g3958.t1;g5964.t1;g6314.t1;g8040.t1;g8815.t1;g9231.t1;g11006.t1;g11327.t1;g12603.t1;g13278.t1;g13719.t1;g14462.t1;g14865.t1;g14950.t1
			Retinol metabolism	ko00830	g78.t1;g529.t1;g698.t1;g1496.t1;g1670.t1;g1882.t1;g3180.t1;g3533.t1;g3683.t1;g3730.t1;g4440.t1;g5079.t1;g5444.t1;g6844.t1;g9083.t1;g9148.t1;g9951.t1;g9971.t1;g11360.t1;g11931.t1;g11946.t1;g12300.t1;g12843.t1;g13457.t1;g13544.t1;g13865.t1;g14252.t1;g14532.t1;g14996.t1
			Porphyrin metabolism	ko00860	g1723.t1;g2470.t1;g2490.t1;g2743.t1;g3399.t1;g4055.t1;g4064.t1;g4102.t1;g4518.t1;g5019.t1;g6295.t1;g6618.t1;g7115.t1;g7251.t1;g7570.t1;g7637.t1;g8276.t1;g9131.t1;g9214.t1;g9667.t1;g11065.t1;g12385.t1;g13100.t1;g13430.t1
		Metabolism of other amino acids	beta-Alanine metabolism	ko00410	g189.t1;g547.t1;g1753.t1;g2080.t1;g2142.t1;g2659.t1;g2765.t1;g3093.t1;g3247.t1;g3372.t1;g3720.t1;g4009.t1;g4201.t1;g4657.t1;g4860.t1;g4975.t1;g5080.t1;g5241.t1;g5574.t1;g5591.t1;g5923.t1;g6152.t1;g6154.t1;g6205.t1;g6435.t1;g6826.t1;g6951.t1;g7369.t1;g7381.t1;g8822.t1;g9413.t1;g9414.t1;g9880.t1;g10044.t1;g10238.t1;g10240.t1;g10487.t1;g10489.t1;g10945.t1;g11112.t1;g11158.t1;g11408.t1;g12738.t1;g131…
			Taurine and hypotaurine metabolism	ko00430	g5.t1;g1823.t1;g2765.t1;g3267.t1;g4175.t1;g5810.t1;g5903.t1;g6025.t1;g7012.t1;g7169.t1;g7369.t1;g9749.t1;g9977.t1;g12564.t1;g13513.t1;g14064.t1;g15055.t1
			Phosphonate and phosphinate metabolism	ko00440	g572.t1;g1570.t1;g1571.t1;g10758.t1;g10843.t1;g12582.t1;g15156.t1
			Selenocompound metabolism	ko00450	g1120.t1;g1389.t1;g4163.t1;g6081.t1;g6554.t1;g7046.t1;g8442.t1;g8716.t1;g9160.t1;g9634.t1;g12283.t1;g12824.t1;g12984.t1;g13560.t1;g14055.t1
			Cyanoamino acid metabolism	ko00460	g503.t1;g706.t1;g826.t1;g1047.t1;g1160.t1;g1179.t1;g1203.t1;g2713.t1;g3020.t1;g3235.t1;g3302.t1;g3468.t1;g4160.t1;g4328.t1;g4456.t1;g4678.t1;g4915.t1;g4938.t1;g5291.t1;g5676.t1;g5903.t1;g6051.t1;g6326.t1;g6788.t1;g7006.t1;g7012.t1;g7222.t1;g7317.t1;g7904.t1;g8225.t1;g8456.t1;g8685.t1;g9190.t1;g9606.t1;g9749.t1;g9977.t1;g10344.t1;g10525.t1;g11068.t1;g11075.t1;g11642.t1;g12212.t1;g12375.t1;g12509.t…
			D-Amino acid metabolism	ko00470	g892.t1;g3406.t1;g4213.t1;g7198.t1;g8643.t1;g12662.t1;g14555.t1;g14575.t1
			Glutathione metabolism	ko00480	g316.t1;g544.t1;g1361.t1;g1398.t1;g1410.t1;g2058.t1;g2150.t1;g2181.t1;g2425.t1;g2741.t1;g2992.t1;g3341.t1;g3392.t1;g3857.t1;g3913.t1;g4073.t1;g4130.t1;g4172.t1;g4452.t1;g4900.t1;g5126.t1;g5269.t1;g5696.t1;g5829.t1;g5903.t1;g6642.t1;g7012.t1;g7916.t1;g8287.t1;g9749.t1;g9929.t1;g9935.t1;g9977.t1;g10222.t1;g10411.t1;g10458.t1;g10895.t1;g11635.t1;g12029.t1;g12621.t1;g12707.t1;g13172.t1;g13193.t1;g136…
		Metabolism of terpenoids and polyketides	Geraniol degradation	ko00281	g5288.t1;g12945.t1;g14697.t1
			Polyketide sugar unit biosynthesis	ko00523	g4590.t1;g14720.t1
			Terpenoid backbone biosynthesis	ko00900	g369.t1;g580.t1;g1446.t1;g1495.t1;g2995.t1;g3127.t1;g4066.t1;g4588.t1;g4614.t1;g4979.t1;g5144.t1;g5760.t1;g6496.t1;g6556.t1;g6557.t1;g6765.t1;g6766.t1;g8254.t1;g8546.t1;g9077.t1;g11279.t1;g11517.t1;g11691.t1;g11965.t1;g12025.t1;g12306.t1
			Limonene and pinene degradation	ko00903	g2142.t1;g3720.t1;g4657.t1;g5591.t1;g6205.t1;g6435.t1;g7381.t1;g9414.t1;g9880.t1;g10238.t1;g10487.t1;g12738.t1;g13177.t1;g14384.t1;g14957.t1
			Diterpenoid biosynthesis	ko00904	g4613.t1;g4617.t1
			Carotenoid biosynthesis	ko00906	g1200.t1;g4753.t1;g6129.t1;g6130.t1
			Zeatin biosynthesis	ko00908	g12108.t1
			Sesquiterpenoid and triterpenoid biosynthesis	ko00909	g5887.t1;g10341.t1
			Insect hormone biosynthesis	ko00981	g2142.t1;g3720.t1;g4657.t1;g5591.t1;g6205.t1;g6435.t1;g7381.t1;g9414.t1;g9880.t1;g10238.t1;g10487.t1;g12738.t1;g13177.t1;g14384.t1;g14957.t1
			Biosynthesis of ansamycins	ko01051	g10126.t1
			Biosynthesis of vancomycin group antibiotics	ko01055	g14720.t1
		Nucleotide metabolism	Purine metabolism	ko00230	g119.t1;g466.t1;g467.t1;g618.t1;g647.t1;g719.t1;g807.t1;g1274.t1;g1553.t1;g1588.t1;g2040.t1;g2171.t1;g2181.t1;g2346.t1;g2367.t1;g2486.t1;g2664.t1;g2753.t1;g2893.t1;g2999.t1;g3370.t1;g3704.t1;g3735.t1;g3825.t1;g3913.t1;g4059.t1;g4081.t1;g4261.t1;g4267.t1;g4403.t1;g4608.t1;g4897.t1;g4991.t1;g5155.t1;g5787.t1;g6297.t1;g6325.t1;g6569.t1;g6598.t1;g6703.t1;g6900.t1;g7799.t1;g7887.t1;g7919.t1;g8095.t1;g…
			Pyrimidine metabolism	ko00240	g65.t1;g618.t1;g943.t1;g999.t1;g1009.t1;g1753.t1;g1838.t1;g2181.t1;g2367.t1;g2406.t1;g2422.t1;g3610.t1;g3611.t1;g3825.t1;g3913.t1;g4229.t1;g5217.t1;g5241.t1;g6569.t1;g6650.t1;g7189.t1;g7660.t1;g7665.t1;g7799.t1;g7919.t1;g8163.t1;g8605.t1;g9892.t1;g10718.t1;g12244.t1;g12353.t1;g13444.t1;g13959.t1;g14277.t1;g14486.t1;g14905.t1;g14927.t1
		Xenobiotics biodegradation and metabolism	Chlorocyclohexane and chlorobenzene degradation	ko00361	g1456.t1;g1694.t1;g3961.t1;g4944.t1;g5624.t1;g5762.t1;g6487.t1;g9465.t1;g9705.t1;g11685.t1;g12818.t1;g14129.t1
			Benzoate degradation	ko00362	g369.t1;g792.t1;g1528.t1;g2219.t1;g2241.t1;g3615.t1;g3961.t1;g5144.t1;g5624.t1;g6203.t1;g6732.t1;g11279.t1;g12486.t1;g14129.t1
			Fluorobenzoate degradation	ko00364	g1694.t1;g3961.t1;g5624.t1;g6487.t1;g9465.t1;g11685.t1;g12818.t1;g14129.t1
			Dioxin degradation	ko00621	g343.t1;g448.t1;g813.t1;g1329.t1;g1440.t1;g2145.t1;g2510.t1;g2543.t1;g3722.t1;g4109.t1;g5076.t1;g5267.t1;g5434.t1;g7481.t1;g7977.t1;g9417.t1;g9648.t1;g9910.t1;g10281.t1;g11963.t1;g12372.t1;g12576.t1;g12676.t1;g13072.t1;g14591.t1
			Toluene degradation	ko00623	g1595.t1;g1664.t1;g1694.t1;g3961.t1;g4814.t1;g5624.t1;g6487.t1;g8618.t1;g9465.t1;g11685.t1;g12818.t1;g14129.t1
			Polycyclic aromatic hydrocarbon degradation	ko00624	g343.t1;g448.t1;g813.t1;g1329.t1;g1440.t1;g2145.t1;g2510.t1;g2543.t1;g3722.t1;g4109.t1;g5076.t1;g5267.t1;g5434.t1;g7481.t1;g7977.t1;g9417.t1;g9648.t1;g9910.t1;g10281.t1;g11963.t1;g12372.t1;g12576.t1;g12676.t1;g13072.t1;g14591.t1
			Chloroalkane and chloroalkene degradation	ko00625	g78.t1;g431.t1;g529.t1;g698.t1;g1456.t1;g1882.t1;g2142.t1;g3683.t1;g3720.t1;g3730.t1;g4468.t1;g4657.t1;g4944.t1;g5444.t1;g5591.t1;g5762.t1;g6205.t1;g6435.t1;g7381.t1;g9083.t1;g9148.t1;g9414.t1;g9705.t1;g9880.t1;g9951.t1;g9971.t1;g10238.t1;g10487.t1;g11931.t1;g11946.t1;g12300.t1;g12738.t1;g12843.t1;g13177.t1;g13544.t1;g13865.t1;g14252.t1;g14384.t1;g14532.t1;g14957.t1
			Naphthalene degradation	ko00626	g78.t1;g343.t1;g448.t1;g529.t1;g698.t1;g813.t1;g1329.t1;g1440.t1;g1882.t1;g2145.t1;g2510.t1;g2543.t1;g3683.t1;g3722.t1;g3730.t1;g4109.t1;g5076.t1;g5267.t1;g5434.t1;g5444.t1;g7481.t1;g7977.t1;g9083.t1;g9148.t1;g9417.t1;g9648.t1;g9910.t1;g9951.t1;g9971.t1;g10281.t1;g11931.t1;g11946.t1;g11963.t1;g12300.t1;g12372.t1;g12576.t1;g12676.t1;g12843.t1;g13072.t1;g13544.t1;g13865.t1;g14252.t1;g14532.t1;g1459…
			Aminobenzoate degradation	ko00627	g19.t1;g178.t1;g189.t1;g1528.t1;g1595.t1;g1664.t1;g2080.t1;g2829.t1;g3093.t1;g3531.t1;g3978.t1;g4217.t1;g4814.t1;g4915.t1;g4972.t1;g5182.t1;g6203.t1;g6437.t1;g8618.t1;g8792.t1;g9608.t1;g10173.t1;g10277.t1;g11148.t1;g11149.t1;g11602.t1;g11675.t1;g11691.t1;g12019.t1;g12235.t1;g12240.t1;g12306.t1;g12504.t1;g12705.t1;g12954.t1;g14237.t1;g14458.t1;g14920.t1
			Styrene degradation	ko00643	g19.t1;g2256.t1;g2257.t1;g2511.t1;g2829.t1;g3531.t1;g4217.t1;g4915.t1;g4972.t1;g5182.t1;g6437.t1;g6714.t1;g8792.t1;g10173.t1;g10277.t1;g11148.t1;g11149.t1;g11216.t1;g11524.t1;g11602.t1;g11675.t1;g12019.t1;g12235.t1;g12240.t1;g12504.t1;g12705.t1;g12954.t1;g13362.t1;g13363.t1;g13749.t1;g14237.t1;g14458.t1
			Atrazine degradation	ko00791	g119.t1;g3511.t1;g8401.t1;g9367.t1;g10412.t1;g14539.t1
			Caprolactam degradation	ko00930	g189.t1;g337.t1;g562.t1;g2080.t1;g3093.t1;g3173.t1;g4519.t1;g5288.t1;g7966.t1;g8408.t1;g9409.t1;g9660.t1;g10593.t1;g11893.t1;g12293.t1;g12472.t1;g13950.t1;g14786.t1;g14920.t1
			Metabolism of xenobiotics by cytochrome P450	ko00980	g78.t1;g316.t1;g529.t1;g544.t1;g566.t1;g698.t1;g1361.t1;g1398.t1;g1410.t1;g1882.t1;g2150.t1;g2425.t1;g3064.t1;g3392.t1;g3653.t1;g3683.t1;g3730.t1;g4073.t1;g4172.t1;g4331.t1;g4452.t1;g5126.t1;g5444.t1;g5736.t1;g5829.t1;g7916.t1;g8145.t1;g8572.t1;g9083.t1;g9148.t1;g9951.t1;g9971.t1;g9984.t1;g10222.t1;g10458.t1;g10744.t1;g10844.t1;g10963.t1;g11931.t1;g11946.t1;g12300.t1;g12621.t1;g12707.t1;g12843.t1…
			Drug metabolism - cytochrome P450	ko00982	g5.t1;g78.t1;g316.t1;g529.t1;g544.t1;g698.t1;g1361.t1;g1398.t1;g1410.t1;g1823.t1;g1882.t1;g2084.t1;g2150.t1;g2425.t1;g3392.t1;g3683.t1;g3730.t1;g4073.t1;g4172.t1;g4452.t1;g5126.t1;g5444.t1;g5810.t1;g5829.t1;g6025.t1;g7916.t1;g8801.t1;g9083.t1;g9148.t1;g9951.t1;g9971.t1;g10222.t1;g10262.t1;g10458.t1;g11441.t1;g11931.t1;g11946.t1;g12300.t1;g12621.t1;g12707.t1;g12843.t1;g13172.t1;g13544.t1;g13638.t1…
			Drug metabolism - other enzymes	ko00983	g316.t1;g384.t1;g466.t1;g544.t1;g1009.t1;g1361.t1;g1398.t1;g1410.t1;g1753.t1;g2150.t1;g2181.t1;g2425.t1;g2639.t1;g3392.t1;g3913.t1;g4073.t1;g4172.t1;g4452.t1;g4991.t1;g5126.t1;g5241.t1;g5829.t1;g6159.t1;g6650.t1;g7570.t1;g7799.t1;g7916.t1;g8095.t1;g9188.t1;g9800.t1;g9892.t1;g10222.t1;g10402.t1;g10458.t1;g11133.t1;g11388.t1;g11719.t1;g12106.t1;g12256.t1;g12621.t1;g12707.t1;g13172.t1;g13732.t1;g139…
	Organismal Systems	Aging	Longevity regulating pathway	ko04211	g291.t1;g575.t1;g1256.t1;g2018.t1;g2349.t1;g2429.t1;g3105.t1;g3362.t1;g4513.t1;g4594.t1;g5348.t1;g5480.t1;g6199.t1;g6262.t1;g6579.t1;g6728.t1;g6840.t1;g6973.t1;g9377.t1;g9558.t1;g9758.t1;g9915.t1;g10036.t1;g10533.t1;g11513.t1;g12130.t1;g12228.t1;g12606.t1;g13469.t1;g13778.t1;g13813.t1;g13859.t1;g13948.t1;g14017.t1;g14018.t1;g14093.t1;g14665.t1;g14929.t1;g15125.t1
			Longevity regulating pathway - worm	ko04212	g283.t1;g316.t1;g544.t1;g1361.t1;g1398.t1;g1410.t1;g2018.t1;g2061.t1;g2150.t1;g2193.t1;g2425.t1;g2429.t1;g3105.t1;g3283.t1;g3307.t1;g3392.t1;g3549.t1;g3641.t1;g4073.t1;g4078.t1;g4172.t1;g4452.t1;g4861.t1;g5126.t1;g5128.t1;g5348.t1;g5480.t1;g5829.t1;g5884.t1;g5973.t1;g6231.t1;g6294.t1;g6579.t1;g6728.t1;g7916.t1;g8287.t1;g10036.t1;g10222.t1;g10458.t1;g12228.t1;g12606.t1;g12621.t1;g12707.t1;g13172.t…
			Longevity regulating pathway - multiple species	ko04213	g575.t1;g1305.t1;g2018.t1;g2429.t1;g3080.t1;g3105.t1;g3486.t1;g4261.t1;g4980.t1;g5348.t1;g5480.t1;g6579.t1;g6728.t1;g7047.t1;g8098.t1;g9558.t1;g9758.t1;g9915.t1;g10036.t1;g11513.t1;g12228.t1;g12541.t1;g12606.t1;g12989.t1;g13197.t1;g13277.t1;g13523.t1;g13587.t1;g13778.t1;g13813.t1;g13859.t1;g13948.t1;g14017.t1;g14503.t1;g14665.t1;g15005.t1;g15125.t1
		Circulatory system	Cardiac muscle contraction	ko04260	g4046.t1;g4499.t1;g4631.t1;g4755.t1;g5849.t1;g6251.t1;g6499.t1;g7334.t1;g7958.t1;g11696.t1;g11786.t1;g12112.t1;g12206.t1;g12391.t1;g12860.t1;g14118.t1;g14269.t1;g14466.t1;g15051.t1
			Adrenergic signaling in cardiomyocytes	ko04261	g672.t1;g1033.t1;g1256.t1;g1890.t1;g2482.t1;g4523.t1;g4631.t1;g4755.t1;g4861.t1;g5017.t1;g6199.t1;g6840.t1;g7174.t1;g8290.t1;g9558.t1;g10533.t1;g11696.t1;g12130.t1;g13179.t1;g13341.t1;g13469.t1;g13689.t1;g14018.t1;g14665.t1;g14953.t1
			Vascular smooth muscle contraction	ko04270	g672.t1;g1033.t1;g1856.t1;g1890.t1;g3797.t1;g5017.t1;g7325.t1;g9558.t1;g13179.t1;g13389.t1;g13525.t1;g14665.t1;g15047.t1
		Development and regeneration	Dorso-ventral axis formation	ko04320	g5017.t1;g8527.t1;g9915.t1;g13025.t1;g14017.t1
			Axon guidance	ko04360	g1090.t1;g1281.t1;g1890.t1;g2046.t1;g3284.t1;g3287.t1;g3797.t1;g4523.t1;g5017.t1;g6635.t1;g7523.t1;g8290.t1;g9288.t1;g9915.t1;g11975.t1;g12670.t1;g13135.t1;g13837.t1;g14017.t1;g14263.t1;g14953.t1;g15047.t1
			Axon regeneration	ko04361	g361.t1;g2046.t1;g2429.t1;g3797.t1;g4861.t1;g5471.t1;g5480.t1;g5719.t1;g5911.t1;g6579.t1;g9329.t1;g9558.t1;g10036.t1;g10765.t1;g11975.t1;g13194.t1;g14665.t1;g15047.t1;g15052.t1
			Osteoclast differentiation	ko04380	g1281.t1;g2046.t1;g4861.t1;g5017.t1;g7523.t1;g9366.t1;g9931.t1;g11975.t1
		Digestive system	Salivary secretion	ko04970	g1033.t1;g1890.t1;g4631.t1;g4755.t1;g9558.t1;g14012.t1;g14665.t1
			Gastric acid secretion	ko04971	g1033.t1;g1890.t1;g4523.t1;g4631.t1;g4755.t1;g8290.t1;g9558.t1;g13821.t1;g14665.t1;g14953.t1
			Pancreatic secretion	ko04972	g667.t1;g905.t1;g1890.t1;g2046.t1;g3797.t1;g4631.t1;g4755.t1;g8258.t1;g11696.t1;g11975.t1;g13768.t1;g14012.t1;g14811.t1;g15047.t1
			Carbohydrate digestion and absorption	ko04973	g4154.t1;g4631.t1;g4755.t1;g4965.t1;g6493.t1;g9163.t1;g9921.t1;g14012.t1
			Protein digestion and absorption	ko04974	g411.t1;g905.t1;g2852.t1;g4631.t1;g4755.t1;g8857.t1;g11297.t1;g12999.t1;g14406.t1
			Fat digestion and absorption	ko04975	g369.t1;g1496.t1;g2961.t1;g5144.t1;g9044.t1;g11279.t1;g12855.t1
			Bile secretion	ko04976	g2762.t1;g3064.t1;g4446.t1;g4631.t1;g4755.t1;g4979.t1;g5363.t1;g5627.t1;g5736.t1;g6960.t1;g7206.t1;g8254.t1;g9558.t1;g9984.t1;g10744.t1;g11239.t1;g12358.t1;g12668.t1;g12946.t1;g13112.t1;g13934.t1;g14081.t1;g14665.t1
			Vitamin digestion and absorption	ko04977	g3860.t1
			Mineral absorption	ko04978	g1030.t1;g2598.t1;g3663.t1;g4631.t1;g4755.t1;g5977.t1;g6168.t1;g7650.t1;g9970.t1;g11384.t1;g11532.t1;g13470.t1;g13724.t1;g14857.t1
			Cholesterol metabolism	ko04979	g33.t1;g1061.t1;g1246.t1;g4808.t1;g5363.t1;g5404.t1;g5627.t1;g7667.t1;g10335.t1;g13934.t1
		Endocrine system	PPAR signaling pathway	ko03320	g402.t1;g1090.t1;g1317.t1;g1879.t1;g1956.t1;g2077.t1;g3247.t1;g3307.t1;g5363.t1;g5627.t1;g5854.t1;g6231.t1;g7151.t1;g7302.t1;g7794.t1;g7985.t1;g8546.t1;g9154.t1;g9968.t1;g10044.t1;g10576.t1;g10612.t1;g10887.t1;g12686.t1;g13753.t1;g13934.t1
			Renin-angiotensin system	ko04614	g4278.t1;g6170.t1
			Insulin signaling pathway	ko04910	g575.t1;g672.t1;g1033.t1;g1090.t1;g2429.t1;g4154.t1;g4524.t1;g4594.t1;g4965.t1;g5017.t1;g5480.t1;g6493.t1;g6579.t1;g7921.t1;g8192.t1;g8527.t1;g9163.t1;g9288.t1;g9377.t1;g9558.t1;g9758.t1;g9915.t1;g9921.t1;g10036.t1;g10309.t1;g11513.t1;g12614.t1;g13025.t1;g13179.t1;g13778.t1;g14017.t1;g14263.t1;g14618.t1;g14665.t1;g14668.t1;g14773.t1;g14929.t1;g15117.t1
			Insulin secretion	ko04911	g1256.t1;g1890.t1;g4631.t1;g4755.t1;g6199.t1;g6840.t1;g9558.t1;g10533.t1;g12130.t1;g13469.t1;g14018.t1;g14665.t1
			GnRH signaling pathway	ko04912	g1033.t1;g1856.t1;g1890.t1;g3979.t1;g4861.t1;g5017.t1;g5728.t1;g8527.t1;g8895.t1;g9558.t1;g9915.t1;g13025.t1;g13389.t1;g13576.t1;g14017.t1;g14459.t1;g14665.t1
			Ovarian steroidogenesis	ko04913	g1856.t1;g9558.t1;g13389.t1;g14665.t1
			Progesterone-mediated oocyte maturation	ko04914	g842.t1;g1712.t1;g2074.t1;g3311.t1;g3384.t1;g4498.t1;g4523.t1;g4587.t1;g4643.t1;g4809.t1;g4861.t1;g5017.t1;g8290.t1;g8496.t1;g8803.t1;g9558.t1;g9915.t1;g11299.t1;g11653.t1;g12166.t1;g13991.t1;g14017.t1;g14050.t1;g14167.t1;g14665.t1;g14953.t1
			Estrogen signaling pathway	ko04915	g1033.t1;g1256.t1;g1712.t1;g3486.t1;g3794.t1;g4523.t1;g4809.t1;g5017.t1;g6199.t1;g6840.t1;g8290.t1;g8527.t1;g9558.t1;g9915.t1;g10533.t1;g12130.t1;g12541.t1;g13025.t1;g13469.t1;g14017.t1;g14018.t1;g14665.t1;g14953.t1
			Melanogenesis	ko04916	g1033.t1;g1502.t1;g1890.t1;g2823.t1;g4288.t1;g4523.t1;g4757.t1;g5017.t1;g5733.t1;g6139.t1;g8290.t1;g8464.t1;g9288.t1;g9558.t1;g9714.t1;g9915.t1;g10158.t1;g10248.t1;g10516.t1;g11465.t1;g12325.t1;g13680.t1;g14017.t1;g14263.t1;g14665.t1;g14953.t1
			Prolactin signaling pathway	ko04917	g4861.t1;g5017.t1;g8158.t1;g8527.t1;g9288.t1;g9915.t1;g13025.t1;g14017.t1;g14263.t1
			Thyroid hormone synthesis	ko04918	g1256.t1;g1890.t1;g4631.t1;g4755.t1;g4813.t1;g6199.t1;g6840.t1;g9171.t1;g9558.t1;g10533.t1;g11407.t1;g12130.t1;g12407.t1;g13193.t1;g13199.t1;g13469.t1;g13663.t1;g14018.t1;g14665.t1
			Thyroid hormone signaling pathway	ko04919	g368.t1;g810.t1;g1090.t1;g1890.t1;g2175.t1;g2409.t1;g2429.t1;g2477.t1;g2568.t1;g2742.t1;g3601.t1;g4631.t1;g4755.t1;g5017.t1;g5480.t1;g6579.t1;g7646.t1;g9067.t1;g9114.t1;g9288.t1;g9558.t1;g9915.t1;g10036.t1;g10792.t1;g11696.t1;g13821.t1;g14017.t1;g14263.t1;g14665.t1;g14929.t1;g15005.t1
			Adipocytokine signaling pathway	ko04920	g291.t1;g1879.t1;g2429.t1;g4513.t1;g5480.t1;g6262.t1;g6579.t1;g6973.t1;g7794.t1;g9758.t1;g10036.t1;g10612.t1;g10887.t1;g11513.t1;g13778.t1;g14093.t1
			Oxytocin signaling pathway	ko04921	g291.t1;g672.t1;g1033.t1;g1281.t1;g1856.t1;g1890.t1;g3797.t1;g4523.t1;g5017.t1;g6973.t1;g7523.t1;g8097.t1;g8290.t1;g8775.t1;g9558.t1;g9758.t1;g9915.t1;g11513.t1;g12887.t1;g13179.t1;g13389.t1;g13441.t1;g13778.t1;g13821.t1;g14017.t1;g14459.t1;g14665.t1;g14953.t1;g15047.t1
			Glucagon signaling pathway	ko04922	g1033.t1;g1256.t1;g1281.t1;g2175.t1;g4524.t1;g5884.t1;g6199.t1;g6752.t1;g6840.t1;g6999.t1;g7505.t1;g7523.t1;g9036.t1;g9558.t1;g9758.t1;g9814.t1;g10533.t1;g10676.t1;g11513.t1;g12130.t1;g12614.t1;g12839.t1;g13469.t1;g13778.t1;g13863.t1;g13864.t1;g13938.t1;g14018.t1;g14618.t1;g14665.t1;g14668.t1
			Regulation of lipolysis in adipocytes	ko04923	g1677.t1;g2039.t1;g4523.t1;g8290.t1;g9558.t1;g14665.t1;g14953.t1
			Renin secretion	ko04924	g1033.t1;g1281.t1;g4523.t1;g7523.t1;g8290.t1;g9558.t1;g14665.t1;g14953.t1
			Aldosterone synthesis and secretion	ko04925	g1033.t1;g1256.t1;g1890.t1;g4631.t1;g4755.t1;g6199.t1;g6840.t1;g8097.t1;g8775.t1;g9558.t1;g10533.t1;g12130.t1;g12887.t1;g13469.t1;g14018.t1;g14665.t1
			Relaxin signaling pathway	ko04926	g1256.t1;g1890.t1;g4523.t1;g4861.t1;g5017.t1;g6199.t1;g6840.t1;g8290.t1;g8527.t1;g9558.t1;g9915.t1;g10533.t1;g11297.t1;g12130.t1;g12552.t1;g13025.t1;g13469.t1;g14017.t1;g14018.t1;g14665.t1;g14953.t1
			Cortisol synthesis and secretion	ko04927	g1256.t1;g6199.t1;g6840.t1;g9558.t1;g10533.t1;g12130.t1;g13469.t1;g14018.t1;g14665.t1
			Parathyroid hormone synthesis, secretion and action	ko04928	g1256.t1;g1890.t1;g3797.t1;g3979.t1;g4523.t1;g5017.t1;g5728.t1;g6199.t1;g6840.t1;g7825.t1;g8290.t1;g8895.t1;g9558.t1;g10533.t1;g12130.t1;g13469.t1;g13576.t1;g14018.t1;g14665.t1;g14953.t1;g15047.t1
			GnRH secretion	ko04929	g1890.t1;g5017.t1;g9915.t1;g14017.t1
			Growth hormone synthesis, secretion and action	ko04935	g1256.t1;g1890.t1;g2429.t1;g4523.t1;g4861.t1;g5017.t1;g5480.t1;g6199.t1;g6579.t1;g6840.t1;g8290.t1;g8527.t1;g9288.t1;g9558.t1;g9915.t1;g10036.t1;g10533.t1;g12130.t1;g13025.t1;g13469.t1;g14017.t1;g14018.t1;g14263.t1;g14665.t1;g14953.t1
		Environmental adaptation	Plant-pathogen interaction	ko04626	g1033.t1;g1712.t1;g2077.t1;g3546.t1;g4809.t1;g7302.t1;g7756.t1;g12219.t1
			Circadian rhythm	ko04710	g6754.t1;g6908.t1;g9758.t1;g11513.t1;g12924.t1;g13118.t1;g13778.t1;g14331.t1;g14424.t1
			Circadian rhythm - fly	ko04711	g9288.t1;g14263.t1
			Circadian rhythm - plant	ko04712	g6838.t1;g7489.t1;g8702.t1;g14121.t1
			Circadian entrainment	ko04713	g1033.t1;g1890.t1;g4523.t1;g5017.t1;g8290.t1;g9558.t1;g12552.t1;g14665.t1;g14953.t1
			Thermogenesis	ko04714	g264.t1;g427.t1;g575.t1;g634.t1;g758.t1;g1256.t1;g1644.t1;g1879.t1;g2039.t1;g2326.t1;g2417.t1;g2429.t1;g2539.t1;g2611.t1;g2733.t1;g2917.t1;g3378.t1;g4046.t1;g4085.t1;g4133.t1;g4189.t1;g4195.t1;g4413.t1;g4497.t1;g4499.t1;g4665.t1;g4745.t1;g4769.t1;g4861.t1;g5234.t1;g5407.t1;g5480.t1;g5709.t1;g5849.t1;g5870.t1;g5981.t1;g6087.t1;g6199.t1;g6290.t1;g6499.t1;g6579.t1;g6768.t1;g6779.t1;g6804.t1;g6840.t1…
		Excretory system	Aldosterone-regulated sodium reabsorption	ko04960	g1090.t1;g1890.t1;g4631.t1;g4755.t1;g5017.t1;g9915.t1;g14017.t1
			Endocrine and other factor-regulated calcium reabsorption	ko04961	g592.t1;g667.t1;g1890.t1;g2916.t1;g4631.t1;g4755.t1;g5137.t1;g5636.t1;g9558.t1;g13768.t1;g13786.t1;g14665.t1
			Vasopressin-regulated water reabsorption	ko04962	g667.t1;g1997.t1;g2412.t1;g3077.t1;g3951.t1;g4124.t1;g4204.t1;g4865.t1;g8690.t1;g9558.t1;g9790.t1;g10785.t1;g11078.t1;g13768.t1;g14455.t1;g14665.t1
			Proximal tubule bicarbonate reclamation	ko04964	g112.t1;g4631.t1;g4755.t1;g9527.t1
			Collecting duct acid secretion	ko04966	g335.t1;g2625.t1;g6038.t1;g6394.t1;g6763.t1;g7119.t1;g7869.t1;g10122.t1;g10312.t1;g10467.t1;g11632.t1;g12458.t1
		Immune system	Chemokine signaling pathway	ko04062	g2046.t1;g2804.t1;g3273.t1;g3287.t1;g3422.t1;g3797.t1;g4244.t1;g4523.t1;g4586.t1;g5017.t1;g5998.t1;g7122.t1;g8258.t1;g8290.t1;g8527.t1;g8992.t1;g9288.t1;g9558.t1;g9915.t1;g11975.t1;g12552.t1;g13025.t1;g14017.t1;g14161.t1;g14263.t1;g14665.t1;g14953.t1;g15047.t1
			Platelet activation	ko04611	g672.t1;g1677.t1;g1856.t1;g3797.t1;g4523.t1;g4861.t1;g5017.t1;g8258.t1;g8290.t1;g9558.t1;g11297.t1;g13179.t1;g13389.t1;g13821.t1;g14665.t1;g14953.t1;g15047.t1
			Antigen processing and presentation	ko04612	g1712.t1;g3486.t1;g3518.t1;g4809.t1;g6209.t1;g9171.t1;g10364.t1;g11407.t1;g12407.t1;g12541.t1
			Neutrophil extracellular trap formation	ko04613	g428.t1;g1061.t1;g1354.t1;g1890.t1;g2046.t1;g2429.t1;g2568.t1;g2631.t1;g2977.t1;g3098.t1;g4861.t1;g5017.t1;g5298.t1;g5480.t1;g6579.t1;g7103.t1;g7155.t1;g8721.t1;g10036.t1;g10946.t1;g11833.t1;g11975.t1;g11980.t1;g12484.t1;g13137.t1;g13821.t1;g13975.t1;g14166.t1;g14380.t1;g15005.t1
			Toll-like receptor signaling pathway	ko04620	g2046.t1;g4861.t1;g5017.t1;g11975.t1
			NOD-like receptor signaling pathway	ko04621	g1061.t1;g1712.t1;g2516.t1;g2518.t1;g2805.t1;g3135.t1;g3315.t1;g3528.t1;g3797.t1;g4212.t1;g4809.t1;g4861.t1;g5017.t1;g6294.t1;g6333.t1;g7713.t1;g8194.t1;g8600.t1;g9737.t1;g9836.t1;g10319.t1;g11773.t1;g12219.t1;g12484.t1;g12561.t1;g14005.t1;g14515.t1;g15047.t1;g15125.t1
			RIG-I-like receptor signaling pathway	ko04622	g1464.t1;g2657.t1;g4861.t1;g7713.t1;g8002.t1;g8760.t1;g9085.t1;g13033.t1;g15125.t1
			Cytosolic DNA-sensing pathway	ko04623	g305.t1;g1016.t1;g1544.t1;g2463.t1;g2612.t1;g5429.t1;g6344.t1;g6814.t1;g7140.t1;g7362.t1;g7836.t1;g11410.t1;g11528.t1;g12111.t1;g14073.t1;g14366.t1
			Toll and Imd signaling pathway	ko04624	g1111.t1;g1256.t1;g4813.t1;g4861.t1;g6199.t1;g6840.t1;g7829.t1;g10533.t1;g12130.t1;g12485.t1;g12924.t1;g13469.t1;g14018.t1;g14331.t1
			C-type lectin receptor signaling pathway	ko04625	g1033.t1;g1281.t1;g2516.t1;g2518.t1;g3287.t1;g3797.t1;g4861.t1;g5017.t1;g7523.t1;g9915.t1;g14017.t1;g15047.t1
			Natural killer cell mediated cytotoxicity	ko04650	g1281.t1;g1890.t1;g2046.t1;g3287.t1;g5017.t1;g7523.t1;g8527.t1;g9915.t1;g11975.t1;g13025.t1;g14017.t1
			IL-17 signaling pathway	ko04657	g1712.t1;g4498.t1;g4809.t1;g4861.t1;g5017.t1;g9288.t1;g9661.t1;g13206.t1;g14263.t1;g14459.t1
			Th1 and Th2 cell differentiation	ko04658	g1281.t1;g4861.t1;g5017.t1;g7523.t1
			Th17 cell differentiation	ko04659	g1281.t1;g1712.t1;g2429.t1;g4809.t1;g4861.t1;g5017.t1;g5480.t1;g6579.t1;g7523.t1;g10036.t1
			T cell receptor signaling pathway	ko04660	g1090.t1;g1281.t1;g3287.t1;g3797.t1;g4861.t1;g5017.t1;g7523.t1;g8527.t1;g9288.t1;g9915.t1;g13025.t1;g14017.t1;g14263.t1;g15047.t1
			B cell receptor signaling pathway	ko04662	g1281.t1;g2046.t1;g5017.t1;g7523.t1;g8527.t1;g9288.t1;g9915.t1;g11975.t1;g13025.t1;g14017.t1;g14263.t1
			Fc epsilon RI signaling pathway	ko04664	g1090.t1;g1856.t1;g1890.t1;g2046.t1;g4861.t1;g5017.t1;g8527.t1;g9915.t1;g11975.t1;g13025.t1;g13389.t1;g14017.t1
			Fc gamma R-mediated phagocytosis	ko04666	g1509.t1;g1856.t1;g1890.t1;g2046.t1;g2918.t1;g3273.t1;g3284.t1;g3287.t1;g3422.t1;g3476.t1;g3979.t1;g4244.t1;g4586.t1;g4875.t1;g4999.t1;g5017.t1;g5728.t1;g5998.t1;g6635.t1;g7122.t1;g7654.t1;g8895.t1;g9133.t1;g9888.t1;g9972.t1;g10118.t1;g11434.t1;g11975.t1;g12497.t1;g12670.t1;g13135.t1;g13389.t1;g13481.t1;g13576.t1;g13837.t1;g14161.t1
			Leukocyte transendothelial migration	ko04670	g1890.t1;g2046.t1;g2804.t1;g3797.t1;g4523.t1;g4861.t1;g8258.t1;g8290.t1;g11975.t1;g12484.t1;g13821.t1;g14953.t1;g15047.t1
		Nervous system	Long-term potentiation	ko04720	g672.t1;g1033.t1;g1281.t1;g1890.t1;g5017.t1;g7523.t1;g8258.t1;g9558.t1;g9915.t1;g13179.t1;g14017.t1;g14665.t1
			Synaptic vesicle cycle	ko04721	g335.t1;g355.t1;g592.t1;g873.t1;g1065.t1;g2625.t1;g2916.t1;g5137.t1;g5636.t1;g6038.t1;g6394.t1;g6763.t1;g6861.t1;g7119.t1;g7343.t1;g7869.t1;g7988.t1;g8322.t1;g9235.t1;g10122.t1;g10189.t1;g10312.t1;g10467.t1;g10660.t1;g10785.t1;g11632.t1;g12410.t1;g12458.t1;g13721.t1;g13786.t1
			Neurotrophin signaling pathway	ko04722	g1033.t1;g1090.t1;g2046.t1;g3797.t1;g4204.t1;g4861.t1;g5017.t1;g8194.t1;g8258.t1;g8527.t1;g8600.t1;g9288.t1;g9836.t1;g9915.t1;g11975.t1;g13025.t1;g14005.t1;g14017.t1;g14263.t1;g14459.t1;g15047.t1
			Retrograde endocannabinoid signaling	ko04723	g264.t1;g427.t1;g758.t1;g1644.t1;g1890.t1;g2039.t1;g2326.t1;g2611.t1;g2733.t1;g3378.t1;g4195.t1;g4413.t1;g4523.t1;g4665.t1;g4769.t1;g4861.t1;g5017.t1;g5407.t1;g5981.t1;g8290.t1;g9235.t1;g9558.t1;g10333.t1;g10376.t1;g11224.t1;g11805.t1;g12552.t1;g12747.t1;g14022.t1;g14646.t1;g14665.t1;g14903.t1;g14941.t1;g14953.t1
			Glutamatergic synapse	ko04724	g1281.t1;g1856.t1;g1890.t1;g3892.t1;g3979.t1;g4146.t1;g4523.t1;g5017.t1;g5728.t1;g7523.t1;g8290.t1;g8895.t1;g9558.t1;g12552.t1;g13389.t1;g13576.t1;g14665.t1;g14953.t1
			Cholinergic synapse	ko04725	g1890.t1;g4523.t1;g5017.t1;g8290.t1;g9558.t1;g9915.t1;g12552.t1;g14017.t1;g14665.t1;g14953.t1
			Serotonergic synapse	ko04726	g361.t1;g1677.t1;g1856.t1;g1890.t1;g2084.t1;g4523.t1;g5017.t1;g5471.t1;g8290.t1;g8801.t1;g9558.t1;g9915.t1;g10262.t1;g11441.t1;g12552.t1;g13389.t1;g13728.t1;g14017.t1;g14665.t1;g14953.t1;g14986.t1;g15137.t1
			GABAergic synapse	ko04727	g873.t1;g1890.t1;g2765.t1;g3892.t1;g4146.t1;g4523.t1;g5574.t1;g6294.t1;g6861.t1;g7369.t1;g7988.t1;g8290.t1;g9235.t1;g9558.t1;g10189.t1;g10785.t1;g10945.t1;g12552.t1;g13513.t1;g14665.t1;g14953.t1
			Dopaminergic synapse	ko04728	g361.t1;g672.t1;g1033.t1;g1256.t1;g1281.t1;g1890.t1;g2084.t1;g2482.t1;g4523.t1;g4861.t1;g5142.t1;g5471.t1;g6199.t1;g6840.t1;g7174.t1;g8290.t1;g8801.t1;g9288.t1;g9558.t1;g10262.t1;g10529.t1;g10533.t1;g11328.t1;g11441.t1;g12130.t1;g12552.t1;g13179.t1;g13341.t1;g13469.t1;g13689.t1;g13728.t1;g14018.t1;g14263.t1;g14665.t1;g14953.t1;g14986.t1;g15137.t1
			Long-term depression	ko04730	g1856.t1;g1890.t1;g4523.t1;g5017.t1;g7174.t1;g8290.t1;g9915.t1;g13341.t1;g13389.t1;g14017.t1;g14953.t1
		Sensory system	Olfactory transduction	ko04740	g1033.t1;g9558.t1;g12552.t1;g14665.t1
			Taste transduction	ko04742	g2040.t1;g3370.t1;g6325.t1;g8712.t1;g8767.t1;g9558.t1;g11236.t1;g14054.t1;g14665.t1
			Phototransduction	ko04744	g1033.t1;g12552.t1
			Phototransduction - fly	ko04745	g1033.t1;g1890.t1;g13821.t1
			Inflammatory mediator regulation of TRP channels	ko04750	g672.t1;g1033.t1;g1856.t1;g1890.t1;g4861.t1;g9558.t1;g13179.t1;g13389.t1;g14665.t1
GXUF-3	Cellular Processes	Cell growth and death	Cell cycle - yeast	ko04111	g106.t1;g224.t1;g295.t1;g419.t1;g424.t1;g508.t1;g735.t1;g1125.t1;g1155.t1;g1254.t1;g1528.t1;g1570.t1;g1581.t1;g1775.t1;g2118.t1;g2603.t1;g2664.t1;g2701.t1;g2730.t1;g3001.t1;g3010.t1;g3013.t1;g3454.t1;g3456.t1;g3613.t1;g3662.t1;g3801.t1;g4041.t1;g4141.t1;g4177.t1;g4219.t1;g4226.t1;g4243.t1;g4435.t1;g4453.t1;g4498.t1;g4523.t1;g4570.t1;g4793.t1;g4840.t1;g4847.t1;g4969.t1;g5411.t1;g5796.t1;g6216.t1;g…
			Meiosis - yeast	ko04113	g35.t1;g106.t1;g211.t1;g295.t1;g419.t1;g647.t1;g735.t1;g1125.t1;g1254.t1;g1268.t1;g1528.t1;g1581.t1;g1775.t1;g2118.t1;g2278.t1;g2664.t1;g2730.t1;g3010.t1;g3180.t1;g3456.t1;g3613.t1;g3801.t1;g3835.t1;g4041.t1;g4156.t1;g4219.t1;g4226.t1;g4358.t1;g4435.t1;g4453.t1;g4570.t1;g4793.t1;g4840.t1;g4847.t1;g4899.t1;g4912.t1;g4969.t1;g5411.t1;g5582.t1;g5708.t1;g5796.t1;g5840.t1;g6217.t1;g6373.t1;g6478.t1;g6…
			Cell cycle	ko04110	g295.t1;g419.t1;g424.t1;g476.t1;g735.t1;g1508.t1;g1581.t1;g2553.t1;g2664.t1;g2730.t1;g3001.t1;g3013.t1;g3454.t1;g3456.t1;g3564.t1;g3613.t1;g3650.t1;g4141.t1;g4226.t1;g4435.t1;g4453.t1;g4498.t1;g4523.t1;g4683.t1;g4840.t1;g4969.t1;g5427.t1;g6227.t1;g6371.t1;g6455.t1;g6478.t1;g7069.t1;g7198.t1;g7280.t1;g7973.t1;g9983.t1;g10088.t1;g10204.t1;g10264.t1;g10268.t1;g10291.t1;g10400.t1;g10475.t1;g10585.t1;…
			Oocyte meiosis	ko04114	g476.t1;g647.t1;g735.t1;g1508.t1;g2664.t1;g2932.t1;g3456.t1;g3467.t1;g3564.t1;g4219.t1;g4226.t1;g4453.t1;g4523.t1;g4969.t1;g5360.t1;g5582.t1;g5840.t1;g6371.t1;g7090.t1;g7561.t1;g8137.t1;g8989.t1;g9983.t1;g10088.t1;g10264.t1;g10291.t1;g10585.t1;g11108.t1;g11120.t1;g11463.t1;g12089.t1;g12392.t1;g12403.t1;g12742.t1;g12914.t1;g13810.t1;g14817.t1
			Cellular senescence	ko04218	g944.t1;g1097.t1;g1268.t1;g2932.t1;g2983.t1;g3001.t1;g3467.t1;g3613.t1;g4041.t1;g4141.t1;g4899.t1;g5360.t1;g5384.t1;g6720.t1;g6908.t1;g7090.t1;g7162.t1;g7401.t1;g7561.t1;g8137.t1;g8773.t1;g8946.t1;g10249.t1;g11108.t1;g11662.t1;g12447.t1;g12914.t1;g13325.t1;g13642.t1;g13810.t1
			Necroptosis	ko04217	g796.t1;g1449.t1;g1724.t1;g2445.t1;g2933.t1;g3280.t1;g4672.t1;g4960.t1;g5384.t1;g6374.t1;g6720.t1;g7401.t1;g7470.t1;g8023.t1;g8906.t1;g9325.t1;g11326.t1;g12037.t1;g12077.t1;g12214.t1;g12795.t1;g12947.t1;g14004.t1;g14301.t1;g14480.t1
			Apoptosis	ko04210	g685.t1;g2269.t1;g2447.t1;g4899.t1;g5650.t1;g5706.t1;g6309.t1;g6454.t1;g8328.t1;g8696.t1;g8946.t1;g11531.t1;g11662.t1;g11720.t1;g12428.t1;g12914.t1;g13182.t1;g14661.t1
			Apoptosis - fly	ko04214	g2447.t1;g4214.t1;g4436.t1;g4899.t1;g5297.t1;g8023.t1;g8226.t1;g8946.t1;g11326.t1;g11662.t1;g12038.t1;g12470.t1;g12914.t1;g14552.t1
			Ferroptosis	ko04216	g1028.t1;g2081.t1;g4361.t1;g4828.t1;g4960.t1;g5141.t1;g6291.t1;g6547.t1;g6720.t1;g8906.t1;g12856.t1
			p53 signaling pathway	ko04115	g2447.t1;g3001.t1;g3613.t1;g4141.t1;g4197.t1;g11662.t1
			Cell cycle - Caulobacter	ko04112	g3875.t1;g6622.t1;g10711.t1;g11369.t1
			Apoptosis - multiple species	ko04215	g2447.t1;g2677.t1
		Cell motility	Regulation of actin cytoskeleton	ko04810	g1293.t1;g2269.t1;g2439.t1;g2471.t1;g3621.t1;g3772.t1;g4031.t1;g4184.t1;g4235.t1;g4283.t1;g4899.t1;g5706.t1;g6905.t1;g6946.t1;g7371.t1;g7456.t1;g7891.t1;g8106.t1;g8137.t1;g8874.t1;g8946.t1;g9049.t1;g9071.t1;g10169.t1;g10343.t1;g10514.t1;g10785.t1;g11325.t1;g12914.t1;g13179.t1;g13810.t1;g14211.t1;g14243.t1;g14348.t1;g14661.t1;g14719.t1;g14734.t1
		Cellular community - eukaryotes	Tight junction	ko04530	g2269.t1;g2471.t1;g2772.t1;g3650.t1;g4219.t1;g4235.t1;g4283.t1;g4976.t1;g5219.t1;g5281.t1;g5363.t1;g5582.t1;g5650.t1;g5706.t1;g5840.t1;g6305.t1;g6309.t1;g6464.t1;g6946.t1;g7361.t1;g8106.t1;g8328.t1;g8989.t1;g10010.t1;g10169.t1;g10265.t1;g10514.t1;g10785.t1;g12142.t1;g12428.t1;g12787.t1;g13179.t1;g13516.t1;g14243.t1;g14348.t1;g14661.t1;g14719.t1
			Focal adhesion	ko04510	g1293.t1;g2269.t1;g2439.t1;g3772.t1;g4184.t1;g4235.t1;g4683.t1;g5668.t1;g5706.t1;g6905.t1;g7361.t1;g7973.t1;g8137.t1;g9049.t1;g10169.t1;g11325.t1;g11531.t1;g12914.t1;g13179.t1;g13810.t1;g14211.t1;g14661.t1
			Gap junction	ko04540	g296.t1;g2439.t1;g4156.t1;g4184.t1;g4358.t1;g4553.t1;g4899.t1;g5582.t1;g5650.t1;g5668.t1;g5840.t1;g6309.t1;g6373.t1;g6687.t1;g8328.t1;g8946.t1;g11520.t1;g12428.t1;g12914.t1
			Adherens junction	ko04520	g1525.t1;g2269.t1;g2294.t1;g2679.t1;g2772.t1;g4235.t1;g4554.t1;g4976.t1;g5219.t1;g5281.t1;g5706.t1;g7646.t1;g10169.t1;g10265.t1;g12914.t1;g13179.t1;g13516.t1;g14661.t1
			Signaling pathways regulating pluripotency of stem cells	ko04550	g1512.t1;g4683.t1;g4899.t1;g7090.t1;g7973.t1;g8946.t1;g12914.t1
		Cellular community - prokaryotes	Quorum sensing	ko02024	g395.t1;g1229.t1;g1744.t1;g2081.t1;g3731.t1;g4271.t1;g5141.t1;g5191.t1;g5853.t1;g7249.t1;g7832.t1;g8312.t1;g9666.t1;g9964.t1;g11345.t1;g11567.t1;g12302.t1;g12672.t1;g12856.t1;g13150.t1;g14106.t1;g14501.t1
			Biofilm formation - Pseudomonas aeruginosa	ko02025	g9666.t1;g11345.t1;g12841.t1
			Biofilm formation - Escherichia coli	ko02026	g6374.t1
		Transport and catabolism	Peroxisome	ko04146	g62.t1;g163.t1;g232.t1;g669.t1;g816.t1;g978.t1;g1111.t1;g1118.t1;g1170.t1;g1582.t1;g1844.t1;g1865.t1;g2081.t1;g2217.t1;g2475.t1;g2670.t1;g3099.t1;g3860.t1;g3883.t1;g3917.t1;g4139.t1;g4330.t1;g4350.t1;g4767.t1;g5141.t1;g5207.t1;g5300.t1;g5378.t1;g5616.t1;g5662.t1;g5892.t1;g5902.t1;g5946.t1;g5970.t1;g6122.t1;g6209.t1;g6299.t1;g6535.t1;g6641.t1;g6717.t1;g6871.t1;g7036.t1;g7390.t1;g7476.t1;g7495.t1;g…
			Endocytosis	ko04144	g351.t1;g738.t1;g796.t1;g863.t1;g1724.t1;g2445.t1;g2471.t1;g2594.t1;g2933.t1;g3000.t1;g3041.t1;g3066.t1;g3280.t1;g3772.t1;g3802.t1;g3921.t1;g3992.t1;g4011.t1;g4029.t1;g4281.t1;g4283.t1;g4353.t1;g4399.t1;g4418.t1;g4669.t1;g5135.t1;g5423.t1;g6078.t1;g6464.t1;g6499.t1;g6549.t1;g6554.t1;g6734.t1;g6946.t1;g6959.t1;g7237.t1;g7470.t1;g8106.t1;g8108.t1;g8122.t1;g8494.t1;g8800.t1;g9020.t1;g9257.t1;g9320.t…
			Autophagy - yeast	ko04138	g736.t1;g1044.t1;g1268.t1;g1797.t1;g2006.t1;g2471.t1;g2677.t1;g2707.t1;g3482.t1;g3534.t1;g3781.t1;g4143.t1;g4177.t1;g4221.t1;g4257.t1;g4283.t1;g4553.t1;g4899.t1;g5256.t1;g5286.t1;g5582.t1;g5840.t1;g6291.t1;g6327.t1;g6393.t1;g6454.t1;g6751.t1;g6824.t1;g6946.t1;g7162.t1;g7297.t1;g7889.t1;g8106.t1;g8293.t1;g8317.t1;g8617.t1;g8946.t1;g8989.t1;g9006.t1;g9408.t1;g9653.t1;g10100.t1;g10514.t1;g10616.t1;g…
			Lysosome	ko04142	g780.t1;g988.t1;g1026.t1;g1027.t1;g1343.t1;g1520.t1;g2844.t1;g3041.t1;g3296.t1;g3466.t1;g3945.t1;g3996.t1;g4010.t1;g4258.t1;g4499.t1;g4730.t1;g4731.t1;g4850.t1;g5086.t1;g5188.t1;g5715.t1;g6092.t1;g6236.t1;g6889.t1;g7267.t1;g7314.t1;g8102.t1;g8678.t1;g9243.t1;g9282.t1;g9412.t1;g9539.t1;g9604.t1;g10025.t1;g10143.t1;g10210.t1;g10238.t1;g10413.t1;g11139.t1;g11249.t1;g11656.t1;g11826.t1;g12002.t1;g128…
			Phagosome	ko04145	g296.t1;g407.t1;g607.t1;g1189.t1;g2114.t1;g2269.t1;g3296.t1;g3996.t1;g4031.t1;g4235.t1;g4258.t1;g4960.t1;g5650.t1;g5706.t1;g6159.t1;g6309.t1;g6687.t1;g7086.t1;g8102.t1;g8328.t1;g8494.t1;g8617.t1;g9040.t1;g9252.t1;g9412.t1;g9539.t1;g10169.t1;g10238.t1;g10413.t1;g11013.t1;g11318.t1;g11357.t1;g11520.t1;g11826.t1;g12126.t1;g12395.t1;g12428.t1;g12429.t1;g12854.t1;g13519.t1;g14189.t1;g14481.t1;g14661.t1
			Mitophagy - yeast	ko04139	g1268.t1;g1525.t1;g1806.t1;g2294.t1;g2679.t1;g3075.t1;g3196.t1;g3772.t1;g3777.t1;g3988.t1;g4030.t1;g4143.t1;g4475.t1;g4553.t1;g5668.t1;g6327.t1;g7090.t1;g7110.t1;g7162.t1;g7646.t1;g8023.t1;g8287.t1;g8717.t1;g9562.t1;g10182.t1;g10309.t1;g10329.t1;g10542.t1;g10597.t1;g10774.t1;g10981.t1;g11326.t1;g11517.t1;g11547.t1;g11659.t1;g11840.t1;g12447.t1;g13325.t1;g13340.t1;g13613.t1;g14272.t1;g14412.t1
			Autophagy - animal	ko04140	g944.t1;g1232.t1;g1268.t1;g1797.t1;g2454.t1;g2677.t1;g4143.t1;g4227.t1;g4899.t1;g5582.t1;g5840.t1;g6291.t1;g6387.t1;g6454.t1;g6464.t1;g7162.t1;g8205.t1;g8208.t1;g8293.t1;g8617.t1;g8749.t1;g8946.t1;g8989.t1;g9006.t1;g10100.t1;g10693.t1;g11531.t1;g11547.t1;g11720.t1;g11832.t1;g11935.t1;g12447.t1;g12808.t1;g12914.t1;g12936.t1;g12944.t1;g13182.t1;g13325.t1;g14189.t1;g14196.t1;g14259.t1;g14346.t1
			Autophagy - other	ko04136	g1268.t1;g1797.t1;g2677.t1;g4143.t1;g6291.t1;g6327.t1;g7162.t1;g8205.t1;g8293.t1;g8617.t1;g8989.t1;g9006.t1;g10100.t1;g10693.t1;g11547.t1;g11832.t1;g11935.t1;g12447.t1;g12808.t1;g12936.t1;g12944.t1;g13325.t1;g14259.t1;g14346.t1
			Mitophagy - animal	ko04137	g1525.t1;g2294.t1;g2677.t1;g2679.t1;g4366.t1;g4899.t1;g6291.t1;g7646.t1;g8946.t1;g9029.t1;g9337.t1;g11547.t1;g11840.t1;g12038.t1;g12855.t1;g12936.t1;g13867.t1;g13971.t1;g14189.t1;g14552.t1;g14668.t1
	Environmental Information Processing	Membrane transport	ABC transporters	ko02010	g551.t1;g1594.t1;g2334.t1;g2430.t1;g3407.t1;g5176.t1;g5207.t1;g5213.t1;g5530.t1;g5750.t1;g6910.t1;g7191.t1;g7341.t1;g7373.t1;g7477.t1;g7937.t1;g8270.t1;g9433.t1;g10274.t1;g11669.t1;g12007.t1;g12755.t1;g13114.t1;g13356.t1
			Bacterial secretion system	ko03070	g1229.t1;g7249.t1
		Signal transduction	MAPK signaling pathway - yeast	ko04011	g106.t1;g224.t1;g317.t1;g476.t1;g894.t1;g1006.t1;g1125.t1;g1254.t1;g1293.t1;g1528.t1;g1775.t1;g1867.t1;g1995.t1;g2094.t1;g2706.t1;g2806.t1;g2807.t1;g3010.t1;g3075.t1;g3297.t1;g3349.t1;g3564.t1;g3772.t1;g3777.t1;g3801.t1;g3988.t1;g4146.t1;g4553.t1;g4570.t1;g4598.t1;g4699.t1;g4793.t1;g4826.t1;g4847.t1;g4900.t1;g4924.t1;g4980.t1;g5033.t1;g5668.t1;g5796.t1;g5970.t1;g6080.t1;g6090.t1;g6217.t1;g6273.t1…
			mTOR signaling pathway	ko04150	g607.t1;g944.t1;g970.t1;g1019.t1;g1232.t1;g1268.t1;g2058.t1;g2439.t1;g4035.t1;g4143.t1;g4184.t1;g4227.t1;g4247.t1;g4683.t1;g4899.t1;g5668.t1;g6488.t1;g7162.t1;g7503.t1;g7973.t1;g8759.t1;g8866.t1;g8938.t1;g8946.t1;g9252.t1;g10128.t1;g10257.t1;g10413.t1;g10626.t1;g11318.t1;g11530.t1;g11531.t1;g12051.t1;g12429.t1;g12432.t1;g12447.t1;g12808.t1;g12914.t1;g13179.t1;g13224.t1;g13325.t1;g13519.t1;g14259.…
			PI3K-Akt signaling pathway	ko04151	g476.t1;g647.t1;g944.t1;g1268.t1;g2400.t1;g2439.t1;g3564.t1;g3587.t1;g3756.t1;g4035.t1;g4184.t1;g4219.t1;g4235.t1;g4298.t1;g4556.t1;g4672.t1;g4683.t1;g4899.t1;g5668.t1;g6777.t1;g6943.t1;g6945.t1;g7162.t1;g7973.t1;g8946.t1;g8989.t1;g10010.t1;g10169.t1;g10257.t1;g10626.t1;g11531.t1;g12029.t1;g12145.t1;g12432.t1;g12447.t1;g12742.t1;g12808.t1;g12914.t1;g13237.t1;g13325.t1;g14259.t1
			HIF-1 signaling pathway	ko04066	g415.t1;g1066.t1;g1072.t1;g1208.t1;g1268.t1;g1324.t1;g2068.t1;g2835.t1;g3986.t1;g4035.t1;g4242.t1;g4960.t1;g5668.t1;g7162.t1;g7472.t1;g7592.t1;g8094.t1;g8389.t1;g8741.t1;g9982.t1;g10257.t1;g10585.t1;g10802.t1;g11181.t1;g12222.t1;g12432.t1;g12447.t1;g12616.t1;g12914.t1;g13325.t1;g14597.t1;g14721.t1
			AMPK signaling pathway	ko04152	g620.t1;g647.t1;g879.t1;g944.t1;g1268.t1;g1324.t1;g1491.t1;g3587.t1;g3661.t1;g4219.t1;g5363.t1;g6387.t1;g6464.t1;g6489.t1;g7162.t1;g7972.t1;g8208.t1;g8323.t1;g8989.t1;g10010.t1;g11020.t1;g11172.t1;g11530.t1;g11531.t1;g11766.t1;g12085.t1;g12142.t1;g12447.t1;g13325.t1;g13968.t1;g14259.t1;g14645.t1
			MAPK signaling pathway	ko04010	g738.t1;g831.t1;g1293.t1;g2400.t1;g2439.t1;g3756.t1;g4184.t1;g4235.t1;g4553.t1;g4556.t1;g4899.t1;g5360.t1;g5582.t1;g5668.t1;g5840.t1;g6943.t1;g6945.t1;g7090.t1;g7237.t1;g7361.t1;g8122.t1;g8946.t1;g9325.t1;g10169.t1;g10692.t1;g11108.t1;g11524.t1;g12145.t1;g12914.t1;g13237.t1;g14301.t1
			Sphingolipid signaling pathway	ko04071	g647.t1;g780.t1;g2707.t1;g3656.t1;g4156.t1;g4219.t1;g4235.t1;g4358.t1;g4899.t1;g5404.t1;g5668.t1;g6373.t1;g6499.t1;g6734.t1;g6853.t1;g7090.t1;g7408.t1;g8946.t1;g8989.t1;g9247.t1;g9320.t1;g10010.t1;g10169.t1;g11531.t1;g12026.t1;g12914.t1;g13166.t1;g13179.t1;g13182.t1;g14480.t1
			Two-component system	ko02020	g127.t1;g894.t1;g932.t1;g1454.t1;g1763.t1;g2447.t1;g2998.t1;g4005.t1;g4779.t1;g6556.t1;g6688.t1;g7032.t1;g7616.t1;g7725.t1;g8286.t1;g8374.t1;g8383.t1;g8593.t1;g8783.t1;g8972.t1;g9712.t1;g11097.t1;g12214.t1;g12545.t1;g12795.t1;g13963.t1;g14119.t1;g14400.t1;g14782.t1
			Phosphatidylinositol signaling system	ko04070	g652.t1;g822.t1;g1044.t1;g1261.t1;g2608.t1;g3124.t1;g3467.t1;g3772.t1;g3998.t1;g4031.t1;g4221.t1;g4389.t1;g5668.t1;g6393.t1;g6476.t1;g6517.t1;g6588.t1;g6649.t1;g8495.t1;g8617.t1;g8761.t1;g9327.t1;g10310.t1;g10421.t1;g10536.t1;g12397.t1;g12740.t1;g14044.t1;g14657.t1
			Ras signaling pathway	ko04014	g615.t1;g1293.t1;g2439.t1;g3467.t1;g3666.t1;g4184.t1;g4235.t1;g4281.t1;g4899.t1;g5582.t1;g5668.t1;g5840.t1;g6499.t1;g6734.t1;g7361.t1;g8494.t1;g8946.t1;g9320.t1;g9325.t1;g10169.t1;g11524.t1;g12029.t1;g12395.t1;g12914.t1;g13179.t1;g14301.t1
			FoxO signaling pathway	ko04068	g1508.t1;g2439.t1;g3883.t1;g4184.t1;g4899.t1;g5363.t1;g5970.t1;g6641.t1;g6777.t1;g7090.t1;g8293.t1;g8946.t1;g9361.t1;g9697.t1;g9830.t1;g9874.t1;g10229.t1;g10397.t1;g10772.t1;g11531.t1;g11547.t1;g11662.t1;g12142.t1;g12370.t1;g12914.t1;g13305.t1
			MAPK signaling pathway - fly	ko04013	g2400.t1;g2439.t1;g3756.t1;g3883.t1;g4184.t1;g4235.t1;g4556.t1;g4899.t1;g4959.t1;g6943.t1;g6945.t1;g7090.t1;g7891.t1;g8946.t1;g8989.t1;g9361.t1;g9400.t1;g10113.t1;g10169.t1;g10758.t1;g10772.t1;g12145.t1;g12558.t1;g12914.t1;g13237.t1
			Calcium signaling pathway	ko04020	g652.t1;g1261.t1;g2983.t1;g3124.t1;g3467.t1;g3532.t1;g4389.t1;g5360.t1;g5582.t1;g5668.t1;g5840.t1;g6588.t1;g6720.t1;g7092.t1;g7401.t1;g8761.t1;g8893.t1;g9247.t1;g11108.t1;g12718.t1;g14044.t1;g14095.t1;g14657.t1
			Phospholipase D signaling pathway	ko04072	g944.t1;g1268.t1;g2439.t1;g3772.t1;g4099.t1;g4184.t1;g4281.t1;g4418.t1;g4899.t1;g5668.t1;g6078.t1;g6499.t1;g6734.t1;g7162.t1;g8946.t1;g9247.t1;g9320.t1;g9325.t1;g12447.t1;g12914.t1;g13179.t1;g13325.t1;g14301.t1
			cGMP-PKG signaling pathway	ko04022	g2400.t1;g2420.t1;g3467.t1;g3756.t1;g4156.t1;g4300.t1;g4358.t1;g4556.t1;g5360.t1;g6373.t1;g6720.t1;g6943.t1;g6945.t1;g7401.t1;g8137.t1;g11108.t1;g12145.t1;g12718.t1;g12914.t1;g13179.t1;g13237.t1;g13810.t1
			cAMP signaling pathway	ko04024	g163.t1;g1293.t1;g2420.t1;g3467.t1;g4156.t1;g4235.t1;g4300.t1;g4358.t1;g5582.t1;g5840.t1;g6373.t1;g6499.t1;g6734.t1;g7361.t1;g8137.t1;g9320.t1;g10169.t1;g12718.t1;g12914.t1;g13179.t1;g13810.t1
			Wnt signaling pathway	ko04310	g1525.t1;g2294.t1;g2679.t1;g2932.t1;g4235.t1;g4523.t1;g4528.t1;g4683.t1;g5360.t1;g5582.t1;g5668.t1;g5840.t1;g6371.t1;g7561.t1;g7646.t1;g7973.t1;g10169.t1;g10529.t1;g10585.t1;g11108.t1;g13179.t1
			Apelin signaling pathway	ko04371	g1268.t1;g2677.t1;g3467.t1;g4156.t1;g4358.t1;g4899.t1;g5363.t1;g5582.t1;g5840.t1;g6373.t1;g7162.t1;g8617.t1;g8946.t1;g9247.t1;g11832.t1;g12029.t1;g12142.t1;g12432.t1;g12447.t1;g12914.t1;g13325.t1
			Hippo signaling pathway	ko04390	g476.t1;g2269.t1;g2932.t1;g3564.t1;g4219.t1;g4683.t1;g5706.t1;g7561.t1;g7973.t1;g8096.t1;g8137.t1;g8989.t1;g10010.t1;g12742.t1;g13203.t1;g13204.t1;g13810.t1;g14661.t1
			Rap1 signaling pathway	ko04015	g2269.t1;g3467.t1;g4156.t1;g4235.t1;g4358.t1;g4899.t1;g5668.t1;g5706.t1;g6373.t1;g7090.t1;g7361.t1;g7891.t1;g8946.t1;g10169.t1;g12914.t1;g13179.t1;g14661.t1
			ErbB signaling pathway	ko04012	g1268.t1;g1293.t1;g2439.t1;g4184.t1;g4683.t1;g4899.t1;g5668.t1;g7162.t1;g7973.t1;g8946.t1;g12447.t1;g12914.t1;g13325.t1
			VEGF signaling pathway	ko04370	g4235.t1;g4899.t1;g5360.t1;g5668.t1;g7090.t1;g8946.t1;g9247.t1;g9325.t1;g10169.t1;g11108.t1;g11325.t1;g12914.t1;g14301.t1
			Hippo signaling pathway - fly	ko04391	g476.t1;g2269.t1;g3564.t1;g4219.t1;g5706.t1;g8096.t1;g8627.t1;g8989.t1;g10010.t1;g12742.t1;g13203.t1;g13204.t1;g14661.t1
			MAPK signaling pathway - plant	ko04016	g3205.t1;g3467.t1;g3618.t1;g5970.t1;g6641.t1;g6694.t1;g9697.t1;g9830.t1;g9874.t1;g10229.t1;g12370.t1;g14165.t1
			Hedgehog signaling pathway - fly	ko04341	g2932.t1;g4523.t1;g4683.t1;g5582.t1;g5840.t1;g6371.t1;g6670.t1;g7561.t1;g7973.t1;g8870.t1;g10585.t1
			TNF signaling pathway	ko04668	g2400.t1;g3756.t1;g4556.t1;g6943.t1;g6945.t1;g7090.t1;g8023.t1;g11326.t1;g12145.t1;g12914.t1;g13237.t1
			Hedgehog signaling pathway	ko04340	g2932.t1;g4683.t1;g5582.t1;g5840.t1;g6371.t1;g6670.t1;g7561.t1;g7973.t1;g8870.t1
			JAK-STAT signaling pathway	ko04630	g1268.t1;g2439.t1;g4184.t1;g7162.t1;g10568.t1;g10570.t1;g11936.t1;g12447.t1;g13325.t1
			Hippo signaling pathway - multiple species	ko04392	g508.t1;g1293.t1;g5411.t1;g6391.t1;g8096.t1;g8406.t1;g13203.t1;g13204.t1
			TGF-beta signaling pathway	ko04350	g4219.t1;g4523.t1;g6371.t1;g8989.t1;g10585.t1;g12914.t1;g13179.t1
			NF-kappa B signaling pathway	ko04064	g1525.t1;g2294.t1;g2679.t1;g6718.t1;g7646.t1;g11662.t1
			Notch signaling pathway	ko04330	g4042.t1;g5427.t1;g11094.t1
			Plant hormone signal transduction	ko04075	g14165.t1
		Signaling molecules and interaction	Neuroactive ligand-receptor interaction	ko04080	g4436.t1;g5851.t1
	Genetic Information Processing	Folding, sorting and degradation	Protein processing in endoplasmic reticulum	ko04141	g407.t1;g414.t1;g738.t1;g935.t1;g970.t1;g1189.t1;g1231.t1;g1312.t1;g1455.t1;g1630.t1;g1973.t1;g2057.t1;g2116.t1;g2663.t1;g2687.t1;g2713.t1;g3206.t1;g3210.t1;g3267.t1;g3424.t1;g3477.t1;g3584.t1;g3706.t1;g4051.t1;g4095.t1;g4097.t1;g4523.t1;g4672.t1;g4884.t1;g4954.t1;g4959.t1;g5583.t1;g6358.t1;g6371.t1;g6414.t1;g6454.t1;g6497.t1;g6500.t1;g6544.t1;g6721.t1;g7189.t1;g7237.t1;g7543.t1;g7994.t1;g8014.t1…
			Ubiquitin mediated proteolysis	ko04120	g349.t1;g735.t1;g935.t1;g998.t1;g1155.t1;g2487.t1;g2603.t1;g2664.t1;g2932.t1;g3210.t1;g3454.t1;g3477.t1;g3533.t1;g3614.t1;g4189.t1;g4226.t1;g4243.t1;g4453.t1;g4523.t1;g4686.t1;g4736.t1;g4959.t1;g4969.t1;g6290.t1;g6358.t1;g6371.t1;g6555.t1;g6718.t1;g7111.t1;g7189.t1;g7410.t1;g7514.t1;g7561.t1;g8094.t1;g8295.t1;g8594.t1;g8865.t1;g8870.t1;g9337.t1;g10088.t1;g10129.t1;g10264.t1;g10470.t1;g10568.t1;g1…
			RNA degradation	ko03018	g498.t1;g591.t1;g635.t1;g708.t1;g964.t1;g1072.t1;g1199.t1;g1315.t1;g1324.t1;g1689.t1;g2119.t1;g2142.t1;g2150.t1;g2449.t1;g2452.t1;g3590.t1;g3684.t1;g3773.t1;g4195.t1;g4936.t1;g5382.t1;g5672.t1;g6519.t1;g6543.t1;g6955.t1;g6956.t1;g7412.t1;g7471.t1;g7509.t1;g7978.t1;g8030.t1;g8052.t1;g8869.t1;g8994.t1;g9259.t1;g9982.t1;g10248.t1;g10447.t1;g11164.t1;g11666.t1;g11846.t1;g11916.t1;g11955.t1;g12386.t1;…
			Proteasome	ko03050	g64.t1;g454.t1;g533.t1;g1993.t1;g2696.t1;g2715.t1;g3052.t1;g3522.t1;g3688.t1;g4413.t1;g4685.t1;g4822.t1;g5428.t1;g6515.t1;g7422.t1;g7861.t1;g8091.t1;g8861.t1;g8951.t1;g8967.t1;g9044.t1;g10244.t1;g10319.t1;g10387.t1;g10420.t1;g10460.t1;g10462.t1;g11362.t1;g11545.t1;g12617.t1;g12707.t1;g12804.t1;g12843.t1;g13169.t1;g13900.t1;g14397.t1;g14402.t1;g14554.t1
			Protein export	ko03060	g1189.t1;g1229.t1;g1312.t1;g3459.t1;g4097.t1;g6497.t1;g6518.t1;g7249.t1;g9200.t1;g9684.t1;g10247.t1;g10532.t1;g10584.t1;g11013.t1;g11790.t1;g12126.t1;g12606.t1;g12928.t1
			SNARE interactions in vesicular transport	ko04130	g410.t1;g3468.t1;g3922.t1;g4425.t1;g4462.t1;g5054.t1;g5256.t1;g5276.t1;g6724.t1;g6970.t1;g7889.t1;g8636.t1;g9040.t1;g11357.t1;g11534.t1;g12120.t1;g14485.t1
			Sulfur relay system	ko04122	g3610.t1;g3993.t1;g4092.t1;g4202.t1;g4502.t1;g6621.t1;g11921.t1;g12722.t1;g13509.t1;g14665.t1
		Replication and repair	Nucleotide excision repair	ko03420	g560.t1;g725.t1;g798.t1;g982.t1;g2469.t1;g2553.t1;g3234.t1;g3650.t1;g4241.t1;g4349.t1;g4906.t1;g5283.t1;g6227.t1;g6290.t1;g6750.t1;g7407.t1;g7993.t1;g8020.t1;g8031.t1;g8594.t1;g8969.t1;g9216.t1;g9570.t1;g10278.t1;g10445.t1;g10471.t1;g10585.t1;g10691.t1;g10706.t1;g10916.t1;g11370.t1;g11663.t1;g12144.t1;g12557.t1;g12562.t1;g13435.t1;g13623.t1;g14590.t1;g14752.t1;g14754.t1;g14812.t1
			DNA replication	ko03030	g295.t1;g419.t1;g725.t1;g798.t1;g803.t1;g1581.t1;g2730.t1;g3650.t1;g3775.t1;g3912.t1;g4210.t1;g4241.t1;g4906.t1;g6478.t1;g6750.t1;g7052.t1;g7407.t1;g7993.t1;g8020.t1;g8031.t1;g8118.t1;g9377.t1;g10204.t1;g10268.t1;g10445.t1;g10471.t1;g11370.t1;g12144.t1;g13600.t1;g13623.t1;g13826.t1;g14499.t1;g14752.t1;g14754.t1
			Base excision repair	ko03410	g685.t1;g725.t1;g798.t1;g1726.t1;g1804.t1;g1805.t1;g3463.t1;g3650.t1;g3775.t1;g4241.t1;g6446.t1;g6750.t1;g8020.t1;g8031.t1;g9984.t1;g10090.t1;g10445.t1;g10790.t1;g12471.t1;g13219.t1;g13433.t1;g13623.t1;g14337.t1;g14547.t1;g14791.t1
			Fanconi anemia pathway	ko03460	g883.t1;g982.t1;g1222.t1;g1457.t1;g4441.t1;g4906.t1;g5075.t1;g5158.t1;g5283.t1;g7163.t1;g8726.t1;g8866.t1;g10098.t1;g10119.t1;g10395.t1;g10418.t1;g10793.t1;g11367.t1;g11370.t1;g12144.t1;g13649.t1;g13834.t1;g14410.t1;g14692.t1
			Homologous recombination	ko03440	g798.t1;g1097.t1;g1457.t1;g2690.t1;g4906.t1;g4941.t1;g5075.t1;g5318.t1;g7163.t1;g8020.t1;g8031.t1;g8128.t1;g8726.t1;g10395.t1;g10418.t1;g11370.t1;g11662.t1;g12144.t1;g12617.t1;g12932.t1;g13642.t1;g13649.t1;g14410.t1
			Mismatch repair	ko03430	g798.t1;g837.t1;g1574.t1;g3650.t1;g4241.t1;g4906.t1;g7407.t1;g7993.t1;g8020.t1;g8031.t1;g9754.t1;g10471.t1;g11367.t1;g11370.t1;g12144.t1;g12697.t1;g13609.t1;g13623.t1;g13834.t1;g14590.t1;g14752.t1;g14754.t1
			Non-homologous end-joining	ko03450	g1097.t1;g1223.t1;g3463.t1;g3775.t1;g5318.t1;g8731.t1;g8785.t1;g11843.t1;g13642.t1;g14337.t1;g14491.t1
		Transcription	Spliceosome	ko03040	g43.t1;g349.t1;g531.t1;g738.t1;g1224.t1;g1529.t1;g1587.t1;g1616.t1;g1728.t1;g2037.t1;g2133.t1;g2142.t1;g2150.t1;g3077.t1;g3196.t1;g3278.t1;g3450.t1;g3550.t1;g3556.t1;g3561.t1;g3590.t1;g3677.t1;g3707.t1;g3839.t1;g3997.t1;g4212.t1;g4213.t1;g4429.t1;g4919.t1;g4974.t1;g5166.t1;g5287.t1;g5372.t1;g5588.t1;g5695.t1;g5696.t1;g6357.t1;g6743.t1;g6956.t1;g6960.t1;g7155.t1;g7237.t1;g7298.t1;g7357.t1;g7474.t1…
			Basal transcription factors	ko03022	g204.t1;g560.t1;g1219.t1;g1452.t1;g1966.t1;g2469.t1;g2553.t1;g2662.t1;g2840.t1;g3030.t1;g3234.t1;g3326.t1;g3457.t1;g4349.t1;g4406.t1;g4668.t1;g6227.t1;g6913.t1;g7421.t1;g8255.t1;g8969.t1;g9570.t1;g10380.t1;g10691.t1;g10706.t1;g10916.t1;g11827.t1;g12033.t1;g12132.t1;g13226.t1;g14361.t1;g14571.t1;g14610.t1
			RNA polymerase	ko03020	g3048.t1;g3591.t1;g4140.t1;g4269.t1;g4842.t1;g5425.t1;g5622.t1;g5673.t1;g7056.t1;g7552.t1;g8127.t1;g8212.t1;g8693.t1;g8798.t1;g8864.t1;g8922.t1;g8941.t1;g9263.t1;g9673.t1;g10122.t1;g10388.t1;g10687.t1;g11438.t1;g11785.t1;g11830.t1;g12422.t1;g12825.t1;g13421.t1;g13446.t1
		Translation	Ribosome	ko03010	g360.t1;g662.t1;g671.t1;g950.t1;g1515.t1;g1617.t1;g1731.t1;g1784.t1;g1998.t1;g2025.t1;g2483.t1;g2599.t1;g3027.t1;g3061.t1;g3231.t1;g3486.t1;g3514.t1;g3582.t1;g3609.t1;g3615.t1;g3676.t1;g3728.t1;g4002.t1;g4160.t1;g4222.t1;g4274.t1;g4420.t1;g4426.t1;g4522.t1;g4525.t1;g5170.t1;g5200.t1;g5292.t1;g5299.t1;g5358.t1;g5400.t1;g5576.t1;g5670.t1;g5942.t1;g6242.t1;g6279.t1;g6314.t1;g6451.t1;g6469.t1;g7004.t…
			Ribosome biogenesis in eukaryotes	ko03008	g202.t1;g357.t1;g402.t1;g501.t1;g667.t1;g731.t1;g830.t1;g941.t1;g1023.t1;g1120.t1;g1525.t1;g1783.t1;g1988.t1;g2294.t1;g2446.t1;g2679.t1;g3487.t1;g3513.t1;g3627.t1;g3687.t1;g3997.t1;g4052.t1;g4217.t1;g4251.t1;g5178.t1;g5571.t1;g5575.t1;g5838.t1;g6295.t1;g6322.t1;g6462.t1;g6509.t1;g6562.t1;g6723.t1;g7095.t1;g7098.t1;g7646.t1;g7998.t1;g8003.t1;g8373.t1;g8908.t1;g8952.t1;g8964.t1;g9400.t1;g9413.t1;g9…
			Nucleocytoplasmic transport	ko03013	g94.t1;g426.t1;g496.t1;g667.t1;g970.t1;g1060.t1;g1150.t1;g1224.t1;g1326.t1;g1529.t1;g1603.t1;g1616.t1;g1729.t1;g1794.t1;g2462.t1;g2711.t1;g2867.t1;g3077.t1;g3092.t1;g3278.t1;g3505.t1;g3556.t1;g3566.t1;g3660.t1;g3687.t1;g3689.t1;g3910.t1;g4148.t1;g4213.t1;g4373.t1;g4564.t1;g4974.t1;g5270.t1;g5287.t1;g6488.t1;g6718.t1;g6722.t1;g7354.t1;g7974.t1;g7985.t1;g8026.t1;g8574.t1;g8633.t1;g8908.t1;g8948.t1;…
			mRNA surveillance pathway	ko03015	g13.t1;g345.t1;g496.t1;g635.t1;g647.t1;g667.t1;g1046.t1;g1224.t1;g1315.t1;g1616.t1;g1689.t1;g1729.t1;g2298.t1;g2867.t1;g3278.t1;g3556.t1;g3689.t1;g3769.t1;g3893.t1;g4173.t1;g4200.t1;g4219.t1;g4509.t1;g4974.t1;g5058.t1;g5287.t1;g6305.t1;g6722.t1;g6756.t1;g7974.t1;g8103.t1;g8137.t1;g8346.t1;g8633.t1;g8697.t1;g8796.t1;g8858.t1;g8879.t1;g8989.t1;g10010.t1;g10459.t1;g10499.t1;g12786.t1;g12788.t1;g1303…
			Aminoacyl-tRNA biosynthesis	ko00970	g200.t1;g666.t1;g1200.t1;g1635.t1;g2046.t1;g2047.t1;g2054.t1;g2059.t1;g3009.t1;g3194.t1;g3530.t1;g3560.t1;g4083.t1;g4220.t1;g4921.t1;g4929.t1;g4952.t1;g6240.t1;g7058.t1;g7208.t1;g7209.t1;g7873.t1;g8375.t1;g8497.t1;g8591.t1;g9211.t1;g9317.t1;g10042.t1;g10608.t1;g11133.t1;g11313.t1;g11529.t1;g12004.t1;g12046.t1;g12734.t1;g13195.t1;g13217.t1;g13429.t1;g13500.t1;g13916.t1;g14133.t1;g14258.t1;g14606.t…
	Human Diseases	Cancer: overview	Chemical carcinogenesis - reactive oxygen species	ko05208	g232.t1;g294.t1;g356.t1;g707.t1;g961.t1;g991.t1;g1296.t1;g1556.t1;g1772.t1;g1865.t1;g1901.t1;g2060.t1;g2064.t1;g2323.t1;g2439.t1;g2695.t1;g2921.t1;g2976.t1;g3032.t1;g3314.t1;g3448.t1;g3462.t1;g3536.t1;g3675.t1;g3883.t1;g3894.t1;g3896.t1;g4184.t1;g4235.t1;g4511.t1;g4554.t1;g4636.t1;g4657.t1;g4704.t1;g4899.t1;g5491.t1;g5677.t1;g5690.t1;g5970.t1;g6278.t1;g6398.t1;g6499.t1;g6606.t1;g6641.t1;g6720.t1;…
			Pathways in cancer	ko05200	g961.t1;g1268.t1;g1574.t1;g1603.t1;g1901.t1;g2439.t1;g2447.t1;g2921.t1;g2976.t1;g3314.t1;g3462.t1;g3467.t1;g3666.t1;g4156.t1;g4184.t1;g4235.t1;g4358.t1;g4448.t1;g4523.t1;g4657.t1;g4672.t1;g4683.t1;g4704.t1;g4899.t1;g5158.t1;g5427.t1;g5491.t1;g5582.t1;g5668.t1;g5690.t1;g5840.t1;g6371.t1;g6373.t1;g6499.t1;g6734.t1;g6803.t1;g7162.t1;g7337.t1;g7973.t1;g8094.t1;g8198.t1;g8343.t1;g8789.t1;g8946.t1;g922…
			Viral carcinogenesis	ko05203	g476.t1;g560.t1;g861.t1;g2300.t1;g2400.t1;g2469.t1;g2662.t1;g2664.t1;g3234.t1;g3457.t1;g3564.t1;g3613.t1;g3756.t1;g4042.t1;g4235.t1;g4556.t1;g4685.t1;g4899.t1;g5427.t1;g5582.t1;g5840.t1;g6568.t1;g6943.t1;g6945.t1;g7456.t1;g7986.t1;g8594.t1;g8946.t1;g9412.t1;g9440.t1;g9990.t1;g10169.t1;g10243.t1;g10319.t1;g10685.t1;g10706.t1;g11094.t1;g11325.t1;g11827.t1;g12032.t1;g12089.t1;g12145.t1;g12404.t1;g12…
			Chemical carcinogenesis - receptor activation	ko05207	g232.t1;g961.t1;g1268.t1;g1326.t1;g1556.t1;g1865.t1;g1901.t1;g2400.t1;g2439.t1;g2921.t1;g2976.t1;g3314.t1;g3462.t1;g3756.t1;g4156.t1;g4184.t1;g4358.t1;g4435.t1;g4556.t1;g4657.t1;g4672.t1;g4704.t1;g4899.t1;g5491.t1;g5582.t1;g5668.t1;g5690.t1;g5840.t1;g6278.t1;g6373.t1;g6606.t1;g6803.t1;g6943.t1;g6945.t1;g7162.t1;g7337.t1;g8198.t1;g8224.t1;g8789.t1;g8946.t1;g9228.t1;g10030.t1;g10299.t1;g12145.t1;g1…
			Proteoglycans in cancer	ko05205	g1268.t1;g1293.t1;g2269.t1;g2439.t1;g4184.t1;g4235.t1;g4899.t1;g5582.t1;g5668.t1;g5706.t1;g5840.t1;g7090.t1;g7162.t1;g8137.t1;g8946.t1;g10169.t1;g10626.t1;g11050.t1;g11325.t1;g11523.t1;g11531.t1;g12432.t1;g12447.t1;g12914.t1;g13179.t1;g13325.t1;g13810.t1;g14661.t1
			MicroRNAs in cancer	ko05206	g495.t1;g1268.t1;g1691.t1;g2439.t1;g4184.t1;g4553.t1;g4835.t1;g4899.t1;g5427.t1;g5668.t1;g6718.t1;g6910.t1;g7162.t1;g7373.t1;g7477.t1;g8946.t1;g9433.t1;g10274.t1;g11662.t1;g12115.t1;g12447.t1;g12914.t1;g13114.t1;g13179.t1;g13325.t1;g13438.t1;g14259.t1;g14522.t1
			Choline metabolism in cancer	ko05231	g944.t1;g1268.t1;g2439.t1;g2772.t1;g3772.t1;g4184.t1;g4235.t1;g4899.t1;g4976.t1;g5219.t1;g5281.t1;g5668.t1;g6285.t1;g6499.t1;g6734.t1;g7162.t1;g7878.t1;g8946.t1;g9320.t1;g9325.t1;g10169.t1;g10265.t1;g11531.t1;g12447.t1;g12914.t1;g13325.t1;g13516.t1;g14301.t1
			Chemical carcinogenesis - DNA adducts	ko05204	g961.t1;g1556.t1;g1901.t1;g2921.t1;g2976.t1;g3314.t1;g3462.t1;g4657.t1;g4704.t1;g5491.t1;g5690.t1;g6278.t1;g6606.t1;g6803.t1;g7337.t1;g8198.t1;g8224.t1;g8789.t1;g9228.t1;g10030.t1;g12208.t1;g13355.t1;g13681.t1;g14061.t1;g14294.t1
			Central carbon metabolism in cancer	ko05230	g415.t1;g1268.t1;g1324.t1;g1516.t1;g2827.t1;g2835.t1;g4242.t1;g4899.t1;g5378.t1;g7162.t1;g7472.t1;g8389.t1;g8741.t1;g8946.t1;g9440.t1;g11181.t1;g12251.t1;g12447.t1;g12914.t1;g13325.t1;g14597.t1
			PD-L1 expression and PD-1 checkpoint pathway in cancer	ko05235	g1268.t1;g1525.t1;g2294.t1;g2679.t1;g4899.t1;g5360.t1;g7090.t1;g7162.t1;g7646.t1;g8946.t1;g11108.t1;g12447.t1;g12914.t1;g13325.t1
			Transcriptional misregulation in cancer	ko05202	g4835.t1;g5158.t1;g5427.t1;g6551.t1;g8287.t1;g10588.t1;g10618.t1;g10686.t1;g11523.t1;g11662.t1;g12844.t1;g13915.t1
		Cancer: specific types	Hepatocellular carcinoma	ko05225	g961.t1;g1268.t1;g1901.t1;g2269.t1;g2439.t1;g2552.t1;g2921.t1;g2976.t1;g3314.t1;g3462.t1;g4184.t1;g4448.t1;g4657.t1;g4683.t1;g4704.t1;g4899.t1;g5158.t1;g5491.t1;g5668.t1;g5690.t1;g5706.t1;g6803.t1;g7162.t1;g7337.t1;g7973.t1;g8198.t1;g8789.t1;g8946.t1;g9228.t1;g10030.t1;g11310.t1;g12208.t1;g12447.t1;g12914.t1;g13218.t1;g13325.t1;g13355.t1;g13830.t1;g14061.t1;g14294.t1;g14661.t1;g14768.t1
			Colorectal cancer	ko05210	g1268.t1;g1574.t1;g2439.t1;g2447.t1;g4184.t1;g4235.t1;g4683.t1;g4899.t1;g5158.t1;g7162.t1;g7973.t1;g8946.t1;g9754.t1;g10169.t1;g11367.t1;g12447.t1;g12914.t1;g13179.t1;g13325.t1;g13609.t1
			Gastric cancer	ko05226	g1268.t1;g2439.t1;g4184.t1;g4448.t1;g4683.t1;g4899.t1;g5158.t1;g6910.t1;g7162.t1;g7373.t1;g7477.t1;g7973.t1;g8946.t1;g9433.t1;g10274.t1;g11367.t1;g12447.t1;g12914.t1;g13114.t1;g13325.t1
			Pancreatic cancer	ko05212	g1268.t1;g3666.t1;g4235.t1;g4899.t1;g5158.t1;g6499.t1;g6734.t1;g7162.t1;g8946.t1;g9320.t1;g10169.t1;g10418.t1;g12447.t1;g12914.t1;g13325.t1
			Glioma	ko05214	g1268.t1;g2439.t1;g3467.t1;g3532.t1;g4184.t1;g4899.t1;g5158.t1;g5668.t1;g7162.t1;g8893.t1;g8946.t1;g12447.t1;g12914.t1;g13325.t1;g14095.t1
			Prostate cancer	ko05215	g1268.t1;g2439.t1;g4184.t1;g4672.t1;g4683.t1;g4899.t1;g7162.t1;g7973.t1;g8946.t1;g11531.t1;g12447.t1;g12914.t1;g13325.t1
			Renal cell carcinoma	ko05211	g1293.t1;g2439.t1;g4184.t1;g4235.t1;g4899.t1;g7361.t1;g8094.t1;g8946.t1;g10169.t1;g10585.t1;g12914.t1;g14249.t1
			Breast cancer	ko05224	g1268.t1;g2439.t1;g4184.t1;g4683.t1;g4899.t1;g5158.t1;g7162.t1;g7973.t1;g8946.t1;g12447.t1;g12914.t1;g13325.t1
			Endometrial cancer	ko05213	g2439.t1;g4184.t1;g4683.t1;g4899.t1;g5158.t1;g7973.t1;g8946.t1;g11367.t1;g11531.t1;g12914.t1
			Non-small cell lung cancer	ko05223	g2439.t1;g4184.t1;g4899.t1;g5158.t1;g5668.t1;g6554.t1;g8946.t1;g9001.t1;g11531.t1;g12914.t1
			Acute myeloid leukemia	ko05221	g1268.t1;g2439.t1;g4184.t1;g4899.t1;g7162.t1;g8946.t1;g12447.t1;g12914.t1;g13325.t1
			Chronic myeloid leukemia	ko05220	g2439.t1;g4184.t1;g4899.t1;g5158.t1;g5427.t1;g8946.t1;g12914.t1
			Thyroid cancer	ko05216	g1603.t1;g4899.t1;g5158.t1;g8946.t1;g12914.t1
			Melanoma	ko05218	g4899.t1;g5158.t1;g8946.t1;g12914.t1
			Small cell lung cancer	ko05222	g2447.t1;g5158.t1;g8343.t1;g9001.t1
			Basal cell carcinoma	ko05217	g4683.t1;g5158.t1;g7973.t1
			Bladder cancer	ko05219	g4899.t1;g8946.t1;g12914.t1
		Cardiovascular disease	Diabetic cardiomyopathy	ko05415	g294.t1;g356.t1;g707.t1;g991.t1;g1066.t1;g1208.t1;g1268.t1;g1296.t1;g1516.t1;g1772.t1;g2060.t1;g2695.t1;g2721.t1;g3032.t1;g3448.t1;g3536.t1;g3587.t1;g3675.t1;g3683.t1;g3894.t1;g3896.t1;g3986.t1;g4235.t1;g4242.t1;g4511.t1;g4636.t1;g4683.t1;g4960.t1;g5668.t1;g5677.t1;g6398.t1;g6720.t1;g7090.t1;g7097.t1;g7109.t1;g7162.t1;g7171.t1;g7284.t1;g7401.t1;g7472.t1;g7510.t1;g7786.t1;g7973.t1;g8051.t1;g8056.t…
			Fluid shear stress and atherosclerosis	ko05418	g343.t1;g961.t1;g1901.t1;g2064.t1;g2269.t1;g2412.t1;g2921.t1;g2976.t1;g3314.t1;g3462.t1;g3467.t1;g3681.t1;g4235.t1;g4553.t1;g4657.t1;g4672.t1;g4704.t1;g5491.t1;g5661.t1;g5690.t1;g5706.t1;g6803.t1;g7090.t1;g7337.t1;g7571.t1;g8198.t1;g8789.t1;g9228.t1;g10030.t1;g10169.t1;g11114.t1;g11324.t1;g12093.t1;g12208.t1;g13146.t1;g13179.t1;g13355.t1;g13455.t1;g13917.t1;g14061.t1;g14294.t1;g14661.t1
			Lipid and atherosclerosis	ko05417	g738.t1;g1312.t1;g2064.t1;g2447.t1;g3467.t1;g3883.t1;g4235.t1;g4672.t1;g4683.t1;g4899.t1;g4960.t1;g5360.t1;g5668.t1;g6454.t1;g7090.t1;g7237.t1;g7361.t1;g7973.t1;g8122.t1;g8946.t1;g9361.t1;g10169.t1;g10772.t1;g11108.t1;g11531.t1;g11720.t1;g12077.t1;g12914.t1;g13179.t1;g14733.t1
			Hypertrophic cardiomyopathy	ko05410	g2269.t1;g4703.t1;g5363.t1;g5706.t1;g12142.t1;g12718.t1;g14661.t1
			Dilated cardiomyopathy	ko05414	g2269.t1;g4703.t1;g5582.t1;g5706.t1;g5840.t1;g12718.t1;g14661.t1
			Viral myocarditis	ko05416	g2269.t1;g2447.t1;g4211.t1;g4235.t1;g5706.t1;g10169.t1;g14661.t1
			Arrhythmogenic right ventricular cardiomyopathy	ko05412	g2269.t1;g5706.t1;g12718.t1;g14661.t1
		Drug resistance: antimicrobial	beta-Lactam resistance	ko01501	g14593.t1
		Drug resistance: antineoplastic	Platinum drug resistance	ko01524	g721.t1;g961.t1;g982.t1;g1123.t1;g1574.t1;g1901.t1;g2029.t1;g2447.t1;g2921.t1;g2976.t1;g3314.t1;g3462.t1;g3618.t1;g4657.t1;g4704.t1;g5491.t1;g5690.t1;g6694.t1;g6803.t1;g7337.t1;g8198.t1;g8789.t1;g9005.t1;g9228.t1;g9754.t1;g10030.t1;g10098.t1;g10119.t1;g10781.t1;g11367.t1;g11531.t1;g11662.t1;g12208.t1;g12557.t1;g12914.t1;g13355.t1;g13609.t1;g14061.t1;g14294.t1
			EGFR tyrosine kinase inhibitor resistance	ko01521	g1268.t1;g2439.t1;g4035.t1;g4184.t1;g4683.t1;g4899.t1;g5668.t1;g7162.t1;g7973.t1;g8946.t1;g10257.t1;g11524.t1;g12432.t1;g12447.t1;g12914.t1;g13325.t1
			Endocrine resistance	ko01522	g1268.t1;g2439.t1;g4184.t1;g4899.t1;g5582.t1;g5840.t1;g7090.t1;g7162.t1;g8946.t1;g12447.t1;g12914.t1;g13325.t1
			Antifolate resistance	ko01523	g1992.t1;g2726.t1;g4438.t1;g5176.t1;g6429.t1;g6898.t1;g7539.t1;g8491.t1;g8492.t1;g13279.t1;g13803.t1;g14333.t1
		Endocrine and metabolic disease	Non-alcoholic fatty liver disease	ko04932	g356.t1;g991.t1;g1296.t1;g1491.t1;g1772.t1;g2060.t1;g2447.t1;g2695.t1;g3032.t1;g3448.t1;g3661.t1;g3894.t1;g3896.t1;g4235.t1;g4511.t1;g4636.t1;g4683.t1;g5363.t1;g5677.t1;g6398.t1;g6454.t1;g7090.t1;g7097.t1;g7109.t1;g7171.t1;g7284.t1;g7510.t1;g7786.t1;g7973.t1;g8051.t1;g8213.t1;g8383.t1;g8593.t1;g8852.t1;g9370.t1;g10089.t1;g10138.t1;g10169.t1;g10201.t1;g10712.t1;g11720.t1;g11766.t1;g12131.t1;g12142…
			Alcoholic liver disease	ko04936	g78.t1;g163.t1;g958.t1;g1365.t1;g1491.t1;g3450.t1;g3661.t1;g4632.t1;g4683.t1;g5062.t1;g5363.t1;g6147.t1;g6387.t1;g6489.t1;g7090.t1;g7973.t1;g8208.t1;g8506.t1;g8674.t1;g9856.t1;g10056.t1;g10660.t1;g10940.t1;g11593.t1;g11766.t1;g12085.t1;g12142.t1;g12178.t1;g13224.t1;g13496.t1;g13541.t1;g13968.t1;g13979.t1;g14054.t1;g14190.t1;g14645.t1
			AGE-RAGE signaling pathway in diabetic complications	ko04933	g652.t1;g1261.t1;g2064.t1;g2721.t1;g3124.t1;g4235.t1;g4389.t1;g4899.t1;g4960.t1;g5668.t1;g6588.t1;g6905.t1;g7090.t1;g8761.t1;g8946.t1;g9049.t1;g10169.t1;g12914.t1;g14044.t1;g14657.t1
			Cushing syndrome	ko04934	g2100.t1;g2400.t1;g3756.t1;g4156.t1;g4358.t1;g4556.t1;g4683.t1;g5582.t1;g5840.t1;g6373.t1;g6943.t1;g6945.t1;g7361.t1;g7973.t1;g12145.t1;g12855.t1;g12914.t1;g13237.t1;g13422.t1;g14249.t1
			Insulin resistance	ko04931	g1268.t1;g3587.t1;g3683.t1;g4683.t1;g5363.t1;g6374.t1;g7162.t1;g7973.t1;g8056.t1;g8137.t1;g10461.t1;g11531.t1;g12142.t1;g12447.t1;g13325.t1;g13810.t1
			Type II diabetes mellitus	ko04930	g415.t1;g1268.t1;g2835.t1;g7162.t1;g8389.t1;g9440.t1;g12447.t1;g12914.t1;g13325.t1;g14597.t1
			Type I diabetes mellitus	ko04940	g12302.t1;g14106.t1;g14501.t1;g14733.t1
		Immune disease	Rheumatoid arthritis	ko05323	g607.t1;g3296.t1;g3996.t1;g4258.t1;g8102.t1;g9252.t1;g9412.t1;g9539.t1;g10413.t1;g11318.t1;g11826.t1;g12429.t1;g13519.t1;g14481.t1
			Systemic lupus erythematosus	ko05322	g1449.t1;g3196.t1;g3677.t1;g6568.t1;g8871.t1;g9326.t1;g10588.t1;g10685.t1;g10686.t1;g12404.t1;g12946.t1;g12947.t1
			Primary immunodeficiency	ko05340	g11564.t1;g12039.t1;g13433.t1;g14100.t1
		Infectious disease: bacterial	Salmonella infection	ko05132	g296.t1;g343.t1;g615.t1;g736.t1;g992.t1;g1066.t1;g1208.t1;g1293.t1;g2114.t1;g2269.t1;g2302.t1;g2412.t1;g2447.t1;g2471.t1;g3047.t1;g3534.t1;g3551.t1;g3681.t1;g3986.t1;g4222.t1;g4235.t1;g4257.t1;g4281.t1;g4283.t1;g4418.t1;g4523.t1;g4549.t1;g4672.t1;g5650.t1;g5661.t1;g5706.t1;g6078.t1;g6159.t1;g6309.t1;g6554.t1;g6687.t1;g6946.t1;g7086.t1;g7090.t1;g7571.t1;g7891.t1;g8026.t1;g8106.t1;g8328.t1;g8494.t1…
			Shigellosis	ko05131	g415.t1;g652.t1;g1232.t1;g1261.t1;g1268.t1;g2269.t1;g2447.t1;g2471.t1;g2677.t1;g2835.t1;g2932.t1;g3124.t1;g3550.t1;g3551.t1;g4227.t1;g4235.t1;g4281.t1;g4283.t1;g4389.t1;g4418.t1;g4523.t1;g4683.t1;g4959.t1;g5384.t1;g5394.t1;g5706.t1;g6078.t1;g6291.t1;g6371.t1;g6588.t1;g6905.t1;g6946.t1;g7090.t1;g7162.t1;g7413.t1;g7561.t1;g7891.t1;g7973.t1;g8106.t1;g8293.t1;g8307.t1;g8389.t1;g8617.t1;g8761.t1;g9049…
			Pathogenic Escherichia coli infection	ko05130	g296.t1;g351.t1;g940.t1;g1066.t1;g1208.t1;g1293.t1;g2269.t1;g2447.t1;g2454.t1;g2471.t1;g3986.t1;g4222.t1;g4235.t1;g4281.t1;g4283.t1;g4399.t1;g4401.t1;g4418.t1;g4676.t1;g4920.t1;g4954.t1;g5153.t1;g5650.t1;g5706.t1;g6078.t1;g6309.t1;g6687.t1;g6946.t1;g7090.t1;g8106.t1;g8328.t1;g10169.t1;g10514.t1;g10785.t1;g11520.t1;g12077.t1;g12222.t1;g12428.t1;g12913.t1;g12914.t1;g13179.t1;g14243.t1;g14348.t1;g14…
			Yersinia infection	ko05135	g351.t1;g2269.t1;g2471.t1;g2772.t1;g3551.t1;g3772.t1;g4235.t1;g4281.t1;g4283.t1;g4399.t1;g4683.t1;g4976.t1;g5219.t1;g5281.t1;g5706.t1;g6946.t1;g7090.t1;g7973.t1;g8106.t1;g10169.t1;g10265.t1;g10514.t1;g10785.t1;g11325.t1;g12077.t1;g12914.t1;g13179.t1;g13516.t1;g14348.t1;g14661.t1
			Vibrio cholerae infection	ko05110	g607.t1;g1189.t1;g1451.t1;g2269.t1;g3296.t1;g3996.t1;g4258.t1;g4418.t1;g5582.t1;g5668.t1;g5706.t1;g5840.t1;g6078.t1;g8102.t1;g9252.t1;g9412.t1;g9539.t1;g10413.t1;g11013.t1;g11318.t1;g11826.t1;g12126.t1;g12429.t1;g13519.t1;g14481.t1;g14661.t1
			Tuberculosis	ko05152	g2002.t1;g2447.t1;g3296.t1;g3467.t1;g3996.t1;g4258.t1;g5360.t1;g6519.t1;g7090.t1;g8102.t1;g8494.t1;g8617.t1;g8876.t1;g9208.t1;g9247.t1;g9412.t1;g9539.t1;g10413.t1;g11108.t1;g11826.t1;g12395.t1;g12914.t1;g13179.t1;g13182.t1;g14189.t1;g14733.t1
			Epithelial cell signaling in Helicobacter pylori infection	ko05120	g607.t1;g1293.t1;g3296.t1;g3996.t1;g4235.t1;g4258.t1;g7090.t1;g8102.t1;g9252.t1;g9412.t1;g9539.t1;g10169.t1;g10413.t1;g11318.t1;g11826.t1;g12429.t1;g13519.t1;g14481.t1
			Bacterial invasion of epithelial cells	ko05100	g2269.t1;g2471.t1;g3041.t1;g3551.t1;g4235.t1;g4283.t1;g5706.t1;g6946.t1;g7413.t1;g8106.t1;g10169.t1;g10514.t1;g10785.t1;g11325.t1;g13179.t1;g14348.t1;g14661.t1
			Legionellosis	ko05134	g738.t1;g2447.t1;g2454.t1;g3910.t1;g4095.t1;g4373.t1;g4418.t1;g5357.t1;g6078.t1;g7237.t1;g7354.t1;g8122.t1;g9040.t1;g11671.t1;g14733.t1
			Pertussis	ko05133	g3467.t1;g4156.t1;g4358.t1;g6373.t1;g7090.t1;g7371.t1;g9071.t1;g10343.t1;g12077.t1;g12914.t1;g13179.t1;g14734.t1
		Infectious disease: parasitic	Toxoplasmosis	ko05145	g738.t1;g2447.t1;g4156.t1;g4358.t1;g6373.t1;g7090.t1;g7237.t1;g8122.t1;g11531.t1;g12914.t1
			Amoebiasis	ko05146	g2721.t1;g5582.t1;g5668.t1;g5840.t1;g8494.t1;g11018.t1;g12395.t1;g12973.t1;g14007.t1;g14189.t1
			Chagas disease	ko05142	g4156.t1;g4219.t1;g4358.t1;g6373.t1;g7090.t1;g8989.t1;g10010.t1;g12914.t1
			Leishmaniasis	ko05140	g3910.t1;g4373.t1;g4960.t1;g7090.t1;g7354.t1;g12914.t1
			African trypanosomiasis	ko05143	g1659.t1;g5668.t1;g11294.t1;g11446.t1
		Infectious disease: viral	Coronavirus disease - COVID-19	ko05171	g671.t1;g950.t1;g1515.t1;g1617.t1;g1731.t1;g2483.t1;g2599.t1;g3027.t1;g3061.t1;g3231.t1;g3486.t1;g3514.t1;g3582.t1;g3609.t1;g3615.t1;g3676.t1;g3728.t1;g4002.t1;g4160.t1;g4222.t1;g4274.t1;g4420.t1;g4426.t1;g4522.t1;g4525.t1;g4960.t1;g5200.t1;g5292.t1;g5299.t1;g5400.t1;g5668.t1;g5942.t1;g6279.t1;g6314.t1;g7004.t1;g7090.t1;g7279.t1;g7545.t1;g7870.t1;g8013.t1;g8129.t1;g8218.t1;g8219.t1;g8485.t1;g8734…
			Human T-cell leukemia virus 1 infection	ko05166	g407.t1;g706.t1;g735.t1;g801.t1;g2002.t1;g2400.t1;g2664.t1;g3001.t1;g3613.t1;g3687.t1;g3756.t1;g4042.t1;g4141.t1;g4226.t1;g4436.t1;g4448.t1;g4453.t1;g4556.t1;g4899.t1;g4969.t1;g5360.t1;g5582.t1;g5840.t1;g6455.t1;g6720.t1;g6943.t1;g6945.t1;g7401.t1;g8946.t1;g9400.t1;g10088.t1;g10263.t1;g10264.t1;g11108.t1;g11120.t1;g11123.t1;g11463.t1;g11662.t1;g12032.t1;g12089.t1;g12145.t1;g12392.t1;g12403.t1;g12…
			Human papillomavirus infection	ko05165	g607.t1;g647.t1;g944.t1;g1268.t1;g2062.t1;g2439.t1;g3296.t1;g3996.t1;g4184.t1;g4219.t1;g4258.t1;g4364.t1;g4365.t1;g4448.t1;g4683.t1;g4685.t1;g4899.t1;g5427.t1;g5582.t1;g5840.t1;g7162.t1;g7973.t1;g8102.t1;g8946.t1;g8989.t1;g9252.t1;g9412.t1;g9440.t1;g9539.t1;g10010.t1;g10319.t1;g10413.t1;g10765.t1;g11318.t1;g11325.t1;g11662.t1;g11826.t1;g12429.t1;g12447.t1;g12914.t1;g13325.t1;g13439.t1;g13519.t1;g…
			Human immunodeficiency virus 1 infection	ko05170	g1026.t1;g1027.t1;g1268.t1;g1293.t1;g2447.t1;g2932.t1;g3466.t1;g3467.t1;g3613.t1;g4156.t1;g4235.t1;g4358.t1;g4523.t1;g4899.t1;g5360.t1;g5668.t1;g6371.t1;g6373.t1;g7090.t1;g7162.t1;g7267.t1;g7371.t1;g7561.t1;g8094.t1;g8594.t1;g8946.t1;g9071.t1;g10169.t1;g10343.t1;g10585.t1;g11108.t1;g11325.t1;g11662.t1;g11663.t1;g12029.t1;g12447.t1;g12914.t1;g13325.t1;g14734.t1
			Human cytomegalovirus infection	ko05163	g944.t1;g1268.t1;g2400.t1;g2439.t1;g2447.t1;g3467.t1;g3756.t1;g4156.t1;g4184.t1;g4235.t1;g4358.t1;g4556.t1;g4683.t1;g4899.t1;g5360.t1;g5582.t1;g5668.t1;g5840.t1;g6373.t1;g6943.t1;g6945.t1;g7090.t1;g7162.t1;g7973.t1;g8946.t1;g10169.t1;g11108.t1;g11325.t1;g12029.t1;g12145.t1;g12447.t1;g12914.t1;g13179.t1;g13237.t1;g13325.t1
			Epstein-Barr virus infection	ko05169	g64.t1;g454.t1;g1993.t1;g2447.t1;g2696.t1;g2715.t1;g4235.t1;g4413.t1;g4685.t1;g5158.t1;g5427.t1;g5428.t1;g7090.t1;g7422.t1;g8091.t1;g8287.t1;g8951.t1;g10169.t1;g10319.t1;g10387.t1;g10460.t1;g11094.t1;g11545.t1;g12617.t1;g12707.t1;g12787.t1;g13305.t1;g13900.t1;g14402.t1;g14554.t1
			Influenza A	ko05164	g94.t1;g667.t1;g863.t1;g1431.t1;g1794.t1;g2269.t1;g2447.t1;g3893.t1;g4564.t1;g5058.t1;g5668.t1;g5706.t1;g5851.t1;g6454.t1;g7401.t1;g9400.t1;g9793.t1;g10263.t1;g11929.t1;g12077.t1;g12788.t1;g12862.t1;g12914.t1;g12934.t1;g14661.t1;g14801.t1
			Kaposi sarcoma-associated herpesvirus infection	ko05167	g1268.t1;g2447.t1;g2677.t1;g3467.t1;g4235.t1;g4683.t1;g4899.t1;g5360.t1;g7090.t1;g7162.t1;g7973.t1;g8617.t1;g8946.t1;g9337.t1;g10100.t1;g10169.t1;g11108.t1;g12029.t1;g12447.t1;g12914.t1;g13325.t1;g13867.t1;g13971.t1
			Hepatitis C	ko05160	g476.t1;g734.t1;g1431.t1;g2439.t1;g2447.t1;g3564.t1;g4184.t1;g4219.t1;g4683.t1;g4899.t1;g6454.t1;g7973.t1;g8946.t1;g8989.t1;g10010.t1;g10568.t1;g10570.t1;g12742.t1;g12914.t1;g14196.t1
			Hepatitis B	ko05161	g2300.t1;g2400.t1;g2439.t1;g2447.t1;g3650.t1;g3756.t1;g4184.t1;g4556.t1;g4899.t1;g5668.t1;g6943.t1;g6945.t1;g7090.t1;g7986.t1;g8594.t1;g8946.t1;g10243.t1;g12145.t1;g12914.t1;g13237.t1
			Herpes simplex virus 1 infection	ko05168	g944.t1;g1268.t1;g2447.t1;g3068.t1;g3278.t1;g3374.t1;g3556.t1;g6454.t1;g7102.t1;g7162.t1;g8137.t1;g8321.t1;g11117.t1;g12447.t1;g12888.t1;g13325.t1;g13810.t1;g14114.t1;g14196.t1;g14801.t1
			Measles	ko05162	g738.t1;g1525.t1;g2294.t1;g2447.t1;g2679.t1;g3035.t1;g4683.t1;g6454.t1;g7237.t1;g7542.t1;g7646.t1;g7973.t1;g8122.t1;g14196.t1
		Neurodegenerative disease	Amyotrophic lateral sclerosis	ko05014	g64.t1;g94.t1;g294.t1;g296.t1;g356.t1;g454.t1;g533.t1;g667.t1;g707.t1;g861.t1;g970.t1;g991.t1;g992.t1;g1268.t1;g1296.t1;g1312.t1;g1603.t1;g1772.t1;g1794.t1;g1797.t1;g1993.t1;g2057.t1;g2060.t1;g2269.t1;g2447.t1;g2454.t1;g2462.t1;g2677.t1;g2695.t1;g2696.t1;g2715.t1;g2983.t1;g3032.t1;g3052.t1;g3092.t1;g3278.t1;g3448.t1;g3522.t1;g3536.t1;g3556.t1;g3566.t1;g3675.t1;g3688.t1;g3894.t1;g3896.t1;g4143.t1;…
			Pathways of neurodegeneration - multiple diseases	ko05022	g64.t1;g294.t1;g296.t1;g356.t1;g454.t1;g533.t1;g707.t1;g935.t1;g991.t1;g992.t1;g1268.t1;g1296.t1;g1312.t1;g1525.t1;g1772.t1;g1797.t1;g1993.t1;g2060.t1;g2064.t1;g2294.t1;g2447.t1;g2454.t1;g2677.t1;g2679.t1;g2695.t1;g2696.t1;g2715.t1;g2983.t1;g3032.t1;g3052.t1;g3210.t1;g3448.t1;g3467.t1;g3522.t1;g3536.t1;g3675.t1;g3688.t1;g3894.t1;g3896.t1;g4143.t1;g4235.t1;g4413.t1;g4511.t1;g4549.t1;g4636.t1;g4683…
			Alzheimer disease	ko05010	g64.t1;g294.t1;g296.t1;g356.t1;g454.t1;g533.t1;g707.t1;g991.t1;g1066.t1;g1162.t1;g1208.t1;g1268.t1;g1287.t1;g1296.t1;g1525.t1;g1772.t1;g1797.t1;g1993.t1;g2034.t1;g2060.t1;g2064.t1;g2294.t1;g2447.t1;g2677.t1;g2679.t1;g2695.t1;g2696.t1;g2715.t1;g2983.t1;g3032.t1;g3052.t1;g3330.t1;g3448.t1;g3467.t1;g3522.t1;g3536.t1;g3675.t1;g3688.t1;g3894.t1;g3896.t1;g3986.t1;g4143.t1;g4244.t1;g4413.t1;g4511.t1;g45…
			Parkinson disease	ko05012	g64.t1;g294.t1;g296.t1;g343.t1;g356.t1;g454.t1;g533.t1;g707.t1;g935.t1;g957.t1;g991.t1;g1162.t1;g1217.t1;g1296.t1;g1312.t1;g1772.t1;g1993.t1;g2034.t1;g2060.t1;g2193.t1;g2412.t1;g2447.t1;g2695.t1;g2696.t1;g2715.t1;g2983.t1;g3032.t1;g3052.t1;g3210.t1;g3448.t1;g3467.t1;g3522.t1;g3536.t1;g3675.t1;g3681.t1;g3688.t1;g3894.t1;g3896.t1;g4156.t1;g4244.t1;g4340.t1;g4358.t1;g4413.t1;g4511.t1;g4636.t1;g4685.…
			Huntington disease	ko05016	g64.t1;g294.t1;g296.t1;g356.t1;g454.t1;g533.t1;g707.t1;g991.t1;g992.t1;g1268.t1;g1296.t1;g1772.t1;g1797.t1;g1993.t1;g2060.t1;g2447.t1;g2594.t1;g2677.t1;g2695.t1;g2696.t1;g2715.t1;g3032.t1;g3041.t1;g3052.t1;g3448.t1;g3522.t1;g3536.t1;g3591.t1;g3675.t1;g3688.t1;g3883.t1;g3894.t1;g3896.t1;g4143.t1;g4413.t1;g4511.t1;g4549.t1;g4636.t1;g4685.t1;g4822.t1;g5427.t1;g5428.t1;g5650.t1;g5677.t1;g6309.t1;g639…
			Prion disease	ko05020	g64.t1;g294.t1;g296.t1;g356.t1;g454.t1;g533.t1;g707.t1;g738.t1;g991.t1;g1296.t1;g1312.t1;g1525.t1;g1772.t1;g1993.t1;g2045.t1;g2060.t1;g2294.t1;g2400.t1;g2447.t1;g2679.t1;g2695.t1;g2696.t1;g2715.t1;g2983.t1;g3032.t1;g3052.t1;g3448.t1;g3522.t1;g3536.t1;g3675.t1;g3688.t1;g3756.t1;g3894.t1;g3896.t1;g4235.t1;g4413.t1;g4511.t1;g4556.t1;g4636.t1;g4683.t1;g4685.t1;g4822.t1;g4960.t1;g5360.t1;g5428.t1;g558…
			Spinocerebellar ataxia	ko05017	g64.t1;g454.t1;g533.t1;g706.t1;g801.t1;g1268.t1;g1797.t1;g1993.t1;g2447.t1;g2677.t1;g2696.t1;g2715.t1;g2983.t1;g3052.t1;g3522.t1;g3593.t1;g3688.t1;g4143.t1;g4413.t1;g4685.t1;g4822.t1;g5428.t1;g5668.t1;g6515.t1;g6720.t1;g7162.t1;g7401.t1;g7422.t1;g8091.t1;g8205.t1;g8617.t1;g8721.t1;g8861.t1;g8876.t1;g8951.t1;g8967.t1;g9044.t1;g10244.t1;g10319.t1;g10387.t1;g10420.t1;g10460.t1;g10462.t1;g10693.t1;g1…
		Substance dependence	Alcoholism	ko05034	g861.t1;g957.t1;g1217.t1;g1449.t1;g2193.t1;g2400.t1;g2439.t1;g3467.t1;g3756.t1;g4156.t1;g4184.t1;g4340.t1;g4358.t1;g4556.t1;g4726.t1;g4899.t1;g5427.t1;g5579.t1;g5582.t1;g5742.t1;g5840.t1;g6373.t1;g6387.t1;g6444.t1;g6568.t1;g6943.t1;g6945.t1;g8137.t1;g8208.t1;g8505.t1;g8946.t1;g9990.t1;g10311.t1;g10588.t1;g10685.t1;g10686.t1;g11274.t1;g11820.t1;g12029.t1;g12145.t1;g12191.t1;g12404.t1;g12914.t1;g12…
			Amphetamine addiction	ko05031	g957.t1;g1217.t1;g2193.t1;g2400.t1;g3467.t1;g3756.t1;g4340.t1;g4556.t1;g4726.t1;g5360.t1;g5427.t1;g5582.t1;g5668.t1;g5742.t1;g5840.t1;g6444.t1;g6943.t1;g6945.t1;g8137.t1;g8505.t1;g11108.t1;g11274.t1;g11820.t1;g12145.t1;g12191.t1;g13237.t1;g13810.t1;g14815.t1
			Cocaine addiction	ko05030	g957.t1;g1217.t1;g2193.t1;g2400.t1;g3756.t1;g4156.t1;g4340.t1;g4358.t1;g4556.t1;g4726.t1;g5582.t1;g5742.t1;g5840.t1;g6373.t1;g6444.t1;g6943.t1;g6945.t1;g8505.t1;g11274.t1;g11820.t1;g12145.t1;g12191.t1;g13237.t1;g14815.t1
			Morphine addiction	ko05032	g4156.t1;g4358.t1;g5582.t1;g5668.t1;g5840.t1;g6373.t1;g10577.t1;g12029.t1
			Nicotine addiction	ko05033	g10577.t1
	Metabolism	Amino acid metabolism	Tyrosine metabolism	ko00350	g112.t1;g957.t1;g1217.t1;g1362.t1;g1412.t1;g1522.t1;g1644.t1;g1672.t1;g1673.t1;g1762.t1;g1820.t1;g1877.t1;g1925.t1;g1929.t1;g2193.t1;g2221.t1;g2472.t1;g2521.t1;g2571.t1;g2926.t1;g2987.t1;g3022.t1;g3049.t1;g3233.t1;g3365.t1;g3366.t1;g3376.t1;g4302.t1;g4340.t1;g4465.t1;g4646.t1;g4694.t1;g4709.t1;g4726.t1;g4871.t1;g5013.t1;g5014.t1;g5526.t1;g5742.t1;g5812.t1;g6071.t1;g6119.t1;g6184.t1;g6312.t1;g6444…
			Arginine and proline metabolism	ko00330	g31.t1;g49.t1;g288.t1;g442.t1;g658.t1;g957.t1;g958.t1;g1076.t1;g1094.t1;g1172.t1;g1217.t1;g1365.t1;g1394.t1;g1410.t1;g2193.t1;g2784.t1;g3245.t1;g3316.t1;g3870.t1;g3950.t1;g4144.t1;g4234.t1;g4261.t1;g4340.t1;g4466.t1;g4552.t1;g4632.t1;g4724.t1;g4726.t1;g4905.t1;g5014.t1;g5060.t1;g5062.t1;g5083.t1;g5341.t1;g5578.t1;g5902.t1;g5986.t1;g6147.t1;g6444.t1;g6576.t1;g6596.t1;g6611.t1;g7026.t1;g7027.t1;g70…
			Glycine, serine and threonine metabolism	ko00260	g112.t1;g448.t1;g450.t1;g524.t1;g713.t1;g939.t1;g957.t1;g1170.t1;g1217.t1;g1302.t1;g1425.t1;g1602.t1;g1791.t1;g2193.t1;g2338.t1;g2521.t1;g2726.t1;g2827.t1;g2931.t1;g2987.t1;g3045.t1;g3099.t1;g3129.t1;g3300.t1;g3322.t1;g4014.t1;g4024.t1;g4330.t1;g4340.t1;g4726.t1;g4767.t1;g4903.t1;g5234.t1;g5463.t1;g5567.t1;g5902.t1;g6209.t1;g6225.t1;g6351.t1;g6429.t1;g6444.t1;g6863.t1;g6898.t1;g7036.t1;g7256.t1;g…
			Tryptophan metabolism	ko00380	g31.t1;g49.t1;g288.t1;g953.t1;g957.t1;g958.t1;g1094.t1;g1217.t1;g1365.t1;g1522.t1;g1658.t1;g1659.t1;g1672.t1;g1944.t1;g2193.t1;g2659.t1;g2682.t1;g2784.t1;g2931.t1;g3316.t1;g4340.t1;g4552.t1;g4632.t1;g4726.t1;g4844.t1;g4958.t1;g5060.t1;g5062.t1;g5116.t1;g5169.t1;g5341.t1;g5460.t1;g5742.t1;g5961.t1;g5970.t1;g5986.t1;g6132.t1;g6147.t1;g6444.t1;g6556.t1;g6576.t1;g6641.t1;g7026.t1;g7027.t1;g7386.t1;g7…
			Valine, leucine and isoleucine degradation	ko00280	g70.t1;g78.t1;g125.t1;g247.t1;g375.t1;g376.t1;g406.t1;g816.t1;g953.t1;g958.t1;g975.t1;g999.t1;g1133.t1;g1338.t1;g1365.t1;g1932.t1;g2217.t1;g2219.t1;g2351.t1;g2562.t1;g2659.t1;g2931.t1;g3438.t1;g3917.t1;g4388.t1;g4423.t1;g4632.t1;g4733.t1;g4996.t1;g5062.t1;g5721.t1;g5892.t1;g6132.t1;g6147.t1;g6556.t1;g6642.t1;g7151.t1;g7476.t1;g7521.t1;g7753.t1;g8286.t1;g8506.t1;g8606.t1;g8607.t1;g8976.t1;g9082.t1…
			Cysteine and methionine metabolism	ko00270	g247.t1;g409.t1;g418.t1;g495.t1;g939.t1;g1028.t1;g1302.t1;g1522.t1;g1672.t1;g2107.t1;g2139.t1;g2351.t1;g3036.t1;g3078.t1;g3273.t1;g3610.t1;g3709.t1;g4092.t1;g4361.t1;g4828.t1;g5014.t1;g5143.t1;g5517.t1;g5552.t1;g5981.t1;g6205.t1;g6225.t1;g6297.t1;g6594.t1;g6598.t1;g6642.t1;g6811.t1;g6863.t1;g6865.t1;g6869.t1;g7151.t1;g7631.t1;g8033.t1;g8319.t1;g8741.t1;g8984.t1;g9136.t1;g9583.t1;g9587.t1;g9685.t1…
			Phenylalanine metabolism	ko00360	g31.t1;g49.t1;g112.t1;g288.t1;g957.t1;g1094.t1;g1217.t1;g1522.t1;g1672.t1;g1944.t1;g2193.t1;g2356.t1;g2521.t1;g2784.t1;g2987.t1;g3233.t1;g3316.t1;g3596.t1;g4340.t1;g4552.t1;g4726.t1;g4871.t1;g5014.t1;g5060.t1;g5116.t1;g5341.t1;g5742.t1;g5986.t1;g6037.t1;g6312.t1;g6444.t1;g6576.t1;g6651.t1;g6937.t1;g7026.t1;g7027.t1;g7386.t1;g7631.t1;g7658.t1;g7855.t1;g8156.t1;g8261.t1;g8292.t1;g8505.t1;g9112.t1;g…
			Lysine degradation	ko00310	g953.t1;g958.t1;g1170.t1;g1365.t1;g1691.t1;g2203.t1;g2659.t1;g2682.t1;g2931.t1;g3099.t1;g4330.t1;g4632.t1;g4767.t1;g4958.t1;g5062.t1;g6132.t1;g6147.t1;g6209.t1;g6249.t1;g6556.t1;g7390.t1;g7517.t1;g7753.t1;g7946.t1;g8286.t1;g8506.t1;g8882.t1;g9430.t1;g9671.t1;g9678.t1;g9856.t1;g10050.t1;g10056.t1;g10295.t1;g10338.t1;g10429.t1;g10618.t1;g10660.t1;g10940.t1;g11106.t1;g11404.t1;g11593.t1;g12178.t1;g1…
			Alanine, aspartate and glutamate metabolism	ko00250	g535.t1;g1722.t1;g1844.t1;g2652.t1;g2937.t1;g4137.t1;g4585.t1;g5014.t1;g5274.t1;g5662.t1;g6346.t1;g6719.t1;g7220.t1;g7309.t1;g7521.t1;g8021.t1;g9025.t1;g9140.t1;g9399.t1;g9587.t1;g10050.t1;g10295.t1;g10296.t1;g10403.t1;g10461.t1;g10934.t1;g11114.t1;g11356.t1;g11404.t1;g11553.t1;g12041.t1;g12193.t1;g12214.t1;g12231.t1;g12235.t1;g12302.t1;g12795.t1;g12810.t1;g12822.t1;g13063.t1;g13146.t1;g13686.t1;…
			Histidine metabolism	ko00340	g957.t1;g958.t1;g1164.t1;g1217.t1;g1365.t1;g1677.t1;g2193.t1;g2791.t1;g3056.t1;g3067.t1;g3503.t1;g4340.t1;g4632.t1;g4726.t1;g5062.t1;g6147.t1;g6206.t1;g6312.t1;g6444.t1;g8505.t1;g8506.t1;g9856.t1;g10001.t1;g10056.t1;g10314.t1;g10660.t1;g10940.t1;g11119.t1;g11274.t1;g11593.t1;g11810.t1;g12178.t1;g12191.t1;g13225.t1;g13496.t1;g13541.t1;g14054.t1;g14815.t1
			Phenylalanine, tyrosine and tryptophan biosynthesis	ko00400	g395.t1;g1269.t1;g1270.t1;g1522.t1;g1672.t1;g3731.t1;g4149.t1;g4870.t1;g4874.t1;g4984.t1;g5014.t1;g5019.t1;g5191.t1;g5463.t1;g6389.t1;g6650.t1;g6652.t1;g7079.t1;g7631.t1;g7832.t1;g8771.t1;g9587.t1;g9666.t1;g9797.t1;g10683.t1;g10934.t1;g11345.t1;g11356.t1;g11550.t1;g11553.t1;g11810.t1;g12235.t1;g13779.t1;g14360.t1
			Arginine biosynthesis	ko00220	g238.t1;g2063.t1;g2937.t1;g3177.t1;g5014.t1;g5768.t1;g5923.t1;g6595.t1;g7814.t1;g8021.t1;g8635.t1;g9419.t1;g9587.t1;g10934.t1;g11018.t1;g11114.t1;g11118.t1;g11356.t1;g11553.t1;g12041.t1;g12214.t1;g12235.t1;g12795.t1;g12973.t1;g13146.t1;g13847.t1;g14007.t1;g14107.t1;g14555.t1;g14697.t1
			Valine, leucine and isoleucine biosynthesis	ko00290	g73.t1;g247.t1;g362.t1;g604.t1;g2351.t1;g2394.t1;g3129.t1;g3878.t1;g4024.t1;g4902.t1;g4903.t1;g5260.t1;g6642.t1;g7151.t1;g8033.t1;g8558.t1;g9657.t1;g9744.t1;g11096.t1;g11147.t1;g13586.t1;g14696.t1
			Lysine biosynthesis	ko00300	g1522.t1;g1672.t1;g3310.t1;g4012.t1;g4022.t1;g5172.t1;g6225.t1;g6863.t1;g7631.t1;g8319.t1;g8672.t1;g8882.t1;g9430.t1;g9734.t1;g11942.t1;g13978.t1;g14763.t1
		Biosynthesis of other secondary metabolites	Isoquinoline alkaloid biosynthesis	ko00950	g112.t1;g957.t1;g1217.t1;g1522.t1;g1644.t1;g1672.t1;g2193.t1;g2521.t1;g2571.t1;g2987.t1;g3049.t1;g4302.t1;g4340.t1;g4465.t1;g4646.t1;g4709.t1;g4726.t1;g5014.t1;g5742.t1;g5812.t1;g6119.t1;g6444.t1;g7631.t1;g7658.t1;g8156.t1;g8505.t1;g8659.t1;g8719.t1;g9161.t1;g9171.t1;g9587.t1;g9858.t1;g10934.t1;g11274.t1;g11356.t1;g11553.t1;g11820.t1;g12191.t1;g12235.t1;g12484.t1;g13005.t1;g13497.t1;g14141.t1;g14…
			Biosynthesis of various plant secondary metabolites	ko00999	g754.t1;g1062.t1;g1428.t1;g1441.t1;g1615.t1;g1811.t1;g2035.t1;g2107.t1;g4080.t1;g4612.t1;g4773.t1;g4821.t1;g4874.t1;g5019.t1;g5594.t1;g5764.t1;g5788.t1;g5857.t1;g5922.t1;g6067.t1;g6829.t1;g7129.t1;g7384.t1;g10236.t1;g10683.t1;g11473.t1;g12080.t1;g12202.t1;g12518.t1;g13076.t1;g13744.t1;g13779.t1;g14035.t1;g14603.t1
			Tropane, piperidine and pyridine alkaloid biosynthesis	ko00960	g112.t1;g1522.t1;g1672.t1;g2521.t1;g2987.t1;g5014.t1;g7631.t1;g7658.t1;g8156.t1;g9171.t1;g9587.t1;g9858.t1;g10934.t1;g11356.t1;g11553.t1;g11810.t1;g12235.t1;g13005.t1;g13497.t1;g14141.t1
			Betalain biosynthesis	ko00965	g1644.t1;g1762.t1;g2571.t1;g3049.t1;g3376.t1;g4302.t1;g4465.t1;g4646.t1;g4709.t1;g5742.t1;g5812.t1;g6119.t1;g7881.t1;g8659.t1;g8719.t1;g9161.t1;g11820.t1;g12484.t1
			Streptomycin biosynthesis	ko00521	g415.t1;g2835.t1;g4255.t1;g6323.t1;g6649.t1;g6713.t1;g8389.t1;g9103.t1;g9327.t1;g10261.t1;g11905.t1;g12477.t1;g14582.t1;g14597.t1
			Phenylpropanoid biosynthesis	ko00940	g1773.t1;g1944.t1;g2356.t1;g2821.t1;g2822.t1;g5116.t1;g6149.t1;g6150.t1;g7689.t1;g7766.t1;g7767.t1;g8292.t1;g10355.t1;g10983.t1
			Aflatoxin biosynthesis	ko00254	g316.t1;g1863.t1;g4862.t1;g5197.t1;g5925.t1;g6893.t1;g7375.t1;g8196.t1;g9577.t1;g14525.t1;g14645.t1
			Prodigiosin biosynthesis	ko00333	g1336.t1;g7409.t1;g9477.t1;g10662.t1;g10753.t1;g11501.t1;g11773.t1;g13545.t1
			Monobactam biosynthesis	ko00261	g1185.t1;g3310.t1;g6225.t1;g6863.t1;g11942.t1
			Glucosinolate biosynthesis	ko00966	g247.t1;g2351.t1;g6642.t1;g7151.t1;g13586.t1
			Penicillin and cephalosporin biosynthesis	ko00311	g5902.t1;g7036.t1;g10224.t1;g10225.t1
			Indole diterpene alkaloid biosynthesis	ko00403	g1372.t1;g1373.t1;g3488.t1;g9368.t1
			Neomycin, kanamycin and gentamicin biosynthesis	ko00524	g415.t1;g2835.t1;g8389.t1;g14597.t1
			Caffeine metabolism	ko00232	g9808.t1;g12050.t1;g14097.t1
			Staurosporine biosynthesis	ko00404	g2886.t1;g4861.t1;g13923.t1
			Carbapenem biosynthesis	ko00332	g4905.t1;g14776.t1
			Phenazine biosynthesis	ko00405	g9666.t1;g11345.t1
			Indole alkaloid biosynthesis	ko00901	g5742.t1;g11820.t1
			Novobiocin biosynthesis	ko00401	g11810.t1
			Acarbose and validamycin biosynthesis	ko00525	g4255.t1
			Biosynthesis of various antibiotics	ko00998	g12345.t1
		Carbohydrate metabolism	Pyruvate metabolism	ko00620	g317.t1;g958.t1;g1052.t1;g1092.t1;g1303.t1;g1362.t1;g1365.t1;g1412.t1;g1607.t1;g1820.t1;g1854.t1;g1877.t1;g1925.t1;g1929.t1;g2069.t1;g2132.t1;g2299.t1;g2323.t1;g2472.t1;g2658.t1;g2824.t1;g2837.t1;g2926.t1;g2931.t1;g3022.t1;g3165.t1;g3349.t1;g4005.t1;g4012.t1;g4022.t1;g4242.t1;g4432.t1;g4614.t1;g4632.t1;g4694.t1;g4699.t1;g5062.t1;g5260.t1;g5526.t1;g5693.t1;g5868.t1;g6028.t1;g6147.t1;g6556.t1;g6811…
			Glycolysis / Gluconeogenesis	ko00010	g415.t1;g713.t1;g719.t1;g958.t1;g1066.t1;g1072.t1;g1208.t1;g1324.t1;g1362.t1;g1365.t1;g1412.t1;g1820.t1;g1854.t1;g1877.t1;g1925.t1;g1929.t1;g2068.t1;g2174.t1;g2299.t1;g2323.t1;g2364.t1;g2384.t1;g2472.t1;g2541.t1;g2827.t1;g2835.t1;g2926.t1;g2931.t1;g3022.t1;g3986.t1;g4242.t1;g4632.t1;g4655.t1;g4694.t1;g4740.t1;g5062.t1;g5192.t1;g5526.t1;g6147.t1;g6312.t1;g6323.t1;g6778.t1;g7252.t1;g7472.t1;g7563.t…
			Starch and sucrose metabolism	ko00500	g135.t1;g136.t1;g208.t1;g210.t1;g415.t1;g432.t1;g709.t1;g754.t1;g932.t1;g1062.t1;g1428.t1;g1441.t1;g1454.t1;g1615.t1;g1811.t1;g2035.t1;g2651.t1;g2706.t1;g2708.t1;g2835.t1;g3021.t1;g3044.t1;g3118.t1;g3476.t1;g3587.t1;g3865.t1;g4080.t1;g4612.t1;g4773.t1;g4821.t1;g5565.t1;g5594.t1;g5732.t1;g5764.t1;g5788.t1;g5857.t1;g5922.t1;g6034.t1;g6067.t1;g6323.t1;g6374.t1;g6643.t1;g6672.t1;g6753.t1;g6778.t1;g68…
			Amino sugar and nucleotide sugar metabolism	ko00520	g57.t1;g304.t1;g415.t1;g462.t1;g1370.t1;g1509.t1;g1520.t1;g1572.t1;g1830.t1;g1874.t1;g1897.t1;g2262.t1;g2265.t1;g2545.t1;g2833.t1;g2835.t1;g3089.t1;g3201.t1;g3814.t1;g4125.t1;g4279.t1;g4484.t1;g4529.t1;g4530.t1;g4764.t1;g4901.t1;g5056.t1;g5127.t1;g5319.t1;g5446.t1;g5865.t1;g5995.t1;g6323.t1;g6773.t1;g6778.t1;g6974.t1;g7930.t1;g7944.t1;g8143.t1;g8144.t1;g8388.t1;g8389.t1;g8678.t1;g8775.t1;g8898.t1…
			Glyoxylate and dicarboxylate metabolism	ko00630	g450.t1;g1425.t1;g1489.t1;g1854.t1;g1952.t1;g2699.t1;g2726.t1;g2931.t1;g3037.t1;g3870.t1;g4014.t1;g4466.t1;g4844.t1;g5264.t1;g5395.t1;g5420.t1;g5859.t1;g5970.t1;g6202.t1;g6351.t1;g6429.t1;g6556.t1;g6611.t1;g6641.t1;g6752.t1;g6811.t1;g6812.t1;g6814.t1;g6871.t1;g6898.t1;g7256.t1;g7264.t1;g7539.t1;g7587.t1;g8184.t1;g8248.t1;g8286.t1;g8649.t1;g9128.t1;g9399.t1;g9581.t1;g9697.t1;g9830.t1;g9874.t1;g102…
			Pentose and glucuronate interconversions	ko00040	g127.t1;g286.t1;g702.t1;g810.t1;g984.t1;g1343.t1;g1535.t1;g1623.t1;g2323.t1;g3804.t1;g3814.t1;g4779.t1;g5204.t1;g5853.t1;g5916.t1;g6886.t1;g6972.t1;g6973.t1;g7032.t1;g7076.t1;g7252.t1;g7563.t1;g7615.t1;g7616.t1;g8072.t1;g8312.t1;g8608.t1;g8706.t1;g9463.t1;g9755.t1;g9964.t1;g10719.t1;g11567.t1;g11736.t1;g12333.t1;g12368.t1;g12388.t1;g12412.t1;g12660.t1;g12672.t1;g12968.t1;g13150.t1;g13374.t1;g1365…
			Fructose and mannose metabolism	ko00051	g151.t1;g304.t1;g415.t1;g809.t1;g879.t1;g1275.t1;g1291.t1;g1324.t1;g1572.t1;g1623.t1;g1661.t1;g1792.t1;g2068.t1;g2384.t1;g2540.t1;g2541.t1;g2543.t1;g2835.t1;g3020.t1;g4279.t1;g4655.t1;g4914.t1;g5127.t1;g6779.t1;g6972.t1;g7054.t1;g7076.t1;g7529.t1;g7530.t1;g7972.t1;g8044.t1;g8323.t1;g8388.t1;g8389.t1;g8713.t1;g8743.t1;g9387.t1;g9777.t1;g10024.t1;g10802.t1;g10952.t1;g11107.t1;g11191.t1;g11857.t1;g1…
			Galactose metabolism	ko00052	g136.t1;g210.t1;g325.t1;g415.t1;g719.t1;g1324.t1;g1821.t1;g2830.t1;g2835.t1;g3089.t1;g3865.t1;g3874.t1;g3954.t1;g4069.t1;g4125.t1;g4740.t1;g5446.t1;g5732.t1;g5843.t1;g6034.t1;g6323.t1;g6921.t1;g7217.t1;g7637.t1;g7666.t1;g7668.t1;g8174.t1;g8389.t1;g9515.t1;g9626.t1;g9901.t1;g10719.t1;g10989.t1;g11270.t1;g11355.t1;g11488.t1;g11642.t1;g12346.t1;g12360.t1;g12552.t1;g12659.t1;g12842.t1;g13087.t1;g1458…
			Propanoate metabolism	ko00640	g70.t1;g163.t1;g317.t1;g376.t1;g406.t1;g953.t1;g999.t1;g1854.t1;g2225.t1;g2443.t1;g2659.t1;g2931.t1;g3349.t1;g4111.t1;g4113.t1;g4423.t1;g4687.t1;g4699.t1;g4733.t1;g4910.t1;g5693.t1;g6132.t1;g6350.t1;g6846.t1;g6847.t1;g7521.t1;g7753.t1;g8741.t1;g8976.t1;g9097.t1;g9393.t1;g10296.t1;g10338.t1;g10833.t1;g11181.t1;g11608.t1;g12930.t1;g13872.t1;g14392.t1;g14497.t1;g14612.t1;g14645.t1;g14755.t1
			Butanoate metabolism	ko00650	g125.t1;g219.t1;g375.t1;g953.t1;g975.t1;g1133.t1;g2219.t1;g2562.t1;g2659.t1;g2919.t1;g3596.t1;g4716.t1;g5721.t1;g6132.t1;g6556.t1;g7476.t1;g7521.t1;g7753.t1;g8154.t1;g8286.t1;g9082.t1;g9173.t1;g9744.t1;g9935.t1;g10050.t1;g10295.t1;g10296.t1;g10338.t1;g11122.t1;g11404.t1;g11949.t1;g12025.t1;g12193.t1;g12302.t1;g13063.t1;g13597.t1;g13913.t1;g14106.t1;g14119.t1;g14229.t1;g14501.t1;g14696.t1
			Inositol phosphate metabolism	ko00562	g406.t1;g652.t1;g1044.t1;g1261.t1;g1744.t1;g2109.t1;g2608.t1;g3076.t1;g3124.t1;g3772.t1;g3998.t1;g4031.t1;g4221.t1;g4389.t1;g4733.t1;g5130.t1;g6476.t1;g6517.t1;g6586.t1;g6588.t1;g6649.t1;g6713.t1;g8495.t1;g8617.t1;g8713.t1;g8761.t1;g9103.t1;g9327.t1;g9328.t1;g10310.t1;g10421.t1;g10536.t1;g11905.t1;g12397.t1;g12477.t1;g12740.t1;g14044.t1;g14582.t1;g14657.t1
			Citrate cycle (TCA cycle)	ko00020	g614.t1;g2060.t1;g2299.t1;g2443.t1;g2682.t1;g2699.t1;g2931.t1;g3032.t1;g4111.t1;g4113.t1;g4242.t1;g4596.t1;g4636.t1;g4687.t1;g5264.t1;g5378.t1;g5859.t1;g6202.t1;g6810.t1;g6811.t1;g6814.t1;g6846.t1;g6847.t1;g7171.t1;g7415.t1;g7416.t1;g7472.t1;g8803.t1;g10215.t1;g10571.t1;g10705.t1;g10767.t1;g12131.t1;g12211.t1;g12930.t1;g13806.t1;g13976.t1;g14249.t1
			Pentose phosphate pathway	ko00030	g144.t1;g1324.t1;g1516.t1;g2068.t1;g2194.t1;g2384.t1;g2488.t1;g2540.t1;g2541.t1;g2766.t1;g3323.t1;g4000.t1;g4422.t1;g4490.t1;g4655.t1;g5100.t1;g5327.t1;g5507.t1;g6323.t1;g6530.t1;g6778.t1;g7136.t1;g8303.t1;g8323.t1;g8432.t1;g9696.t1;g9914.t1;g10195.t1;g10375.t1;g10557.t1;g10802.t1;g11499.t1;g11706.t1;g13611.t1;g14239.t1;g14369.t1
			Ascorbate and aldarate metabolism	ko00053	g958.t1;g1343.t1;g1365.t1;g2323.t1;g2766.t1;g3814.t1;g4632.t1;g5062.t1;g5100.t1;g5130.t1;g6147.t1;g6885.t1;g7252.t1;g7563.t1;g8506.t1;g8652.t1;g9856.t1;g9881.t1;g10056.t1;g10660.t1;g10940.t1;g11499.t1;g11593.t1;g12178.t1;g12368.t1;g12453.t1;g12968.t1;g13496.t1;g13541.t1;g13652.t1;g13953.t1;g14054.t1;g14269.t1
			C5-Branched dibasic acid metabolism	ko00660	g73.t1;g2394.t1;g8558.t1;g9744.t1;g11096.t1;g11147.t1;g14390.t1;g14696.t1
		Energy metabolism	Oxidative phosphorylation	ko00190	g294.t1;g356.t1;g389.t1;g412.t1;g607.t1;g707.t1;g991.t1;g1296.t1;g1772.t1;g1991.t1;g2060.t1;g2115.t1;g2447.t1;g2482.t1;g2695.t1;g3032.t1;g3296.t1;g3448.t1;g3470.t1;g3536.t1;g3675.t1;g3737.t1;g3894.t1;g3896.t1;g3996.t1;g4258.t1;g4489.t1;g4511.t1;g4636.t1;g5266.t1;g5570.t1;g5677.t1;g6398.t1;g7097.t1;g7109.t1;g7171.t1;g7284.t1;g7510.t1;g7533.t1;g7786.t1;g8051.t1;g8087.t1;g8097.t1;g8102.t1;g8213.t1;g…
			Methane metabolism	ko00680	g450.t1;g713.t1;g939.t1;g1072.t1;g1302.t1;g1324.t1;g1598.t1;g1854.t1;g2068.t1;g2383.t1;g2384.t1;g2385.t1;g2541.t1;g2543.t1;g2726.t1;g2827.t1;g3789.t1;g4014.t1;g4655.t1;g5420.t1;g5693.t1;g6429.t1;g6898.t1;g7539.t1;g8323.t1;g8625.t1;g8674.t1;g8692.t1;g8742.t1;g9399.t1;g9448.t1;g9583.t1;g9982.t1;g10802.t1;g11083.t1;g11182.t1;g11749.t1;g12540.t1;g13279.t1;g14065.t1;g14495.t1;g14755.t1
			Sulfur metabolism	ko00920	g265.t1;g418.t1;g453.t1;g1185.t1;g1583.t1;g2139.t1;g2506.t1;g3078.t1;g3610.t1;g3709.t1;g4092.t1;g5143.t1;g5517.t1;g6210.t1;g6402.t1;g6684.t1;g6865.t1;g6869.t1;g7774.t1;g7958.t1;g8624.t1;g9136.t1;g9873.t1;g9907.t1;g10034.t1;g10112.t1;g10193.t1;g10340.t1;g10824.t1;g11293.t1;g11316.t1;g11317.t1;g11415.t1;g11518.t1;g11901.t1;g12458.t1;g12941.t1;g13427.t1;g13671.t1;g13933.t1
			Carbon fixation in photosynthetic organisms	ko00710	g1066.t1;g1208.t1;g1489.t1;g2068.t1;g2299.t1;g2384.t1;g2540.t1;g2541.t1;g3859.t1;g3986.t1;g4000.t1;g4655.t1;g4796.t1;g5014.t1;g5507.t1;g6811.t1;g7592.t1;g8006.t1;g8323.t1;g8713.t1;g9587.t1;g9696.t1;g10195.t1;g10215.t1;g10571.t1;g10802.t1;g10934.t1;g11356.t1;g11510.t1;g11553.t1;g12222.t1;g12235.t1;g12616.t1;g13584.t1;g13611.t1;g14369.t1;g14555.t1;g14721.t1
			Nitrogen metabolism	ko00910	g233.t1;g355.t1;g673.t1;g790.t1;g2102.t1;g2790.t1;g2966.t1;g4087.t1;g5274.t1;g5504.t1;g5538.t1;g5814.t1;g6257.t1;g6646.t1;g7426.t1;g8021.t1;g8162.t1;g8404.t1;g10518.t1;g10519.t1;g11292.t1;g11646.t1;g12041.t1;g12214.t1;g12795.t1;g13643.t1;g13857.t1;g14600.t1
			Carbon fixation pathways in prokaryotes	ko00720	g622.t1;g1854.t1;g2699.t1;g3008.t1;g5378.t1;g5693.t1;g5859.t1;g6556.t1;g7415.t1;g7416.t1;g8286.t1;g8742.t1;g10767.t1;g11182.t1;g14119.t1;g14249.t1;g14755.t1
			Photosynthesis - antenna proteins	ko00196	g3891.t1;g7304.t1;g8977.t1;g10998.t1;g12058.t1;g13236.t1
			Photosynthesis	ko00195	g5414.t1;g6191.t1;g6342.t1;g7165.t1;g11807.t1
		Glycan biosynthesis and metabolism	N-Glycan biosynthesis	ko00510	g414.t1;g610.t1;g1630.t1;g1973.t1;g2116.t1;g2465.t1;g2663.t1;g3029.t1;g3046.t1;g3206.t1;g3706.t1;g4884.t1;g5437.t1;g5663.t1;g5678.t1;g5880.t1;g6359.t1;g6386.t1;g6395.t1;g6414.t1;g6459.t1;g6721.t1;g7543.t1;g8039.t1;g8836.t1;g9047.t1;g9226.t1;g9227.t1;g11087.t1;g11774.t1;g12097.t1;g12670.t1;g12840.t1;g13048.t1;g13539.t1;g13654.t1;g13793.t1;g13815.t1;g14345.t1
			Various types of N-glycan biosynthesis	ko00513	g414.t1;g1520.t1;g1630.t1;g1973.t1;g1986.t1;g2116.t1;g2465.t1;g2663.t1;g2770.t1;g3520.t1;g3555.t1;g3706.t1;g4884.t1;g5437.t1;g5663.t1;g6359.t1;g6386.t1;g6395.t1;g6414.t1;g6721.t1;g7543.t1;g8678.t1;g8836.t1;g9258.t1;g10025.t1;g10102.t1;g12670.t1;g12840.t1;g13048.t1;g13167.t1;g13539.t1;g13654.t1;g13981.t1;g13983.t1;g14345.t1
			Glycosylphosphatidylinositol (GPI)-anchor biosynthesis	ko00563	g716.t1;g986.t1;g1086.t1;g1779.t1;g2492.t1;g2697.t1;g4145.t1;g4265.t1;g4482.t1;g4524.t1;g5067.t1;g5374.t1;g5611.t1;g6166.t1;g8501.t1;g9279.t1;g10566.t1;g12020.t1;g13210.t1;g13793.t1;g13835.t1;g13841.t1
			Other glycan degradation	ko00511	g1108.t1;g1520.t1;g2830.t1;g2844.t1;g3579.t1;g3945.t1;g4010.t1;g6889.t1;g6921.t1;g7314.t1;g7666.t1;g8678.t1;g9243.t1;g9282.t1;g10025.t1;g11642.t1;g13981.t1;g13983.t1
			Glycosphingolipid biosynthesis - globo and isoglobo series	ko00603	g325.t1;g1520.t1;g1821.t1;g3874.t1;g5843.t1;g8174.t1;g8678.t1;g10025.t1;g11355.t1;g11488.t1;g12360.t1;g13981.t1;g13983.t1
			O-Antigen nucleotide sugar biosynthesis	ko00541	g304.t1;g3814.t1;g4255.t1;g4279.t1;g5446.t1;g9626.t1;g10261.t1;g10719.t1;g11857.t1
			Glycosaminoglycan degradation	ko00531	g1343.t1;g1520.t1;g8678.t1;g9604.t1;g10025.t1;g13981.t1;g13983.t1;g14593.t1
			Glycosphingolipid biosynthesis - ganglio series	ko00604	g1520.t1;g8678.t1;g10025.t1;g13981.t1;g13983.t1
			Other types of O-glycan biosynthesis	ko00514	g5671.t1;g6962.t1;g11021.t1;g14350.t1
			Mannose type O-glycan biosynthesis	ko00515	g6962.t1;g11021.t1;g14350.t1
		Lipid metabolism	Fatty acid degradation	ko00071	g78.t1;g163.t1;g816.t1;g953.t1;g958.t1;g1362.t1;g1365.t1;g1412.t1;g1820.t1;g1877.t1;g1925.t1;g1929.t1;g2081.t1;g2217.t1;g2472.t1;g2659.t1;g2926.t1;g3022.t1;g3917.t1;g4139.t1;g4632.t1;g4694.t1;g4958.t1;g5062.t1;g5141.t1;g5526.t1;g5892.t1;g5961.t1;g6132.t1;g6147.t1;g6556.t1;g7753.t1;g7984.t1;g8286.t1;g8506.t1;g8674.t1;g8744.t1;g9124.t1;g9321.t1;g9856.t1;g10056.t1;g10338.t1;g10660.t1;g10940.t1;g1159…
			Glycerophospholipid metabolism	ko00564	g248.t1;g463.t1;g532.t1;g822.t1;g959.t1;g1020.t1;g1161.t1;g1744.t1;g1970.t1;g2061.t1;g2153.t1;g2183.t1;g2498.t1;g2627.t1;g3386.t1;g3492.t1;g3764.t1;g4099.t1;g4178.t1;g4598.t1;g4658.t1;g4681.t1;g5216.t1;g5735.t1;g5771.t1;g6137.t1;g6283.t1;g6285.t1;g6499.t1;g6582.t1;g6626.t1;g6635.t1;g6731.t1;g6734.t1;g7878.t1;g8382.t1;g8819.t1;g9320.t1;g9325.t1;g9403.t1;g9762.t1;g10536.t1;g10595.t1;g10600.t1;g1069…
			Glycerolipid metabolism	ko00561	g325.t1;g532.t1;g958.t1;g1279.t1;g1365.t1;g1425.t1;g1821.t1;g2323.t1;g2543.t1;g3386.t1;g3474.t1;g3874.t1;g4099.t1;g4632.t1;g4681.t1;g5062.t1;g5843.t1;g6135.t1;g6147.t1;g6351.t1;g6971.t1;g7252.t1;g7563.t1;g8174.t1;g8248.t1;g8382.t1;g8506.t1;g8698.t1;g9762.t1;g9856.t1;g9985.t1;g10056.t1;g10600.t1;g10660.t1;g10722.t1;g10940.t1;g11355.t1;g11436.t1;g11488.t1;g11593.t1;g12178.t1;g12360.t1;g12368.t1;g12…
			Sphingolipid metabolism	ko00600	g325.t1;g780.t1;g1440.t1;g1821.t1;g1945.t1;g1984.t1;g2673.t1;g2707.t1;g2830.t1;g3186.t1;g3656.t1;g3874.t1;g4127.t1;g4267.t1;g5404.t1;g5843.t1;g6853.t1;g6921.t1;g7408.t1;g7666.t1;g8174.t1;g9143.t1;g9247.t1;g11355.t1;g11488.t1;g11642.t1;g11668.t1;g12026.t1;g12360.t1;g13139.t1;g13166.t1;g13708.t1;g14480.t1
			Steroid biosynthesis	ko00100	g1048.t1;g3181.t1;g3645.t1;g3995.t1;g4116.t1;g4129.t1;g4403.t1;g4603.t1;g4673.t1;g4977.t1;g5524.t1;g5642.t1;g6170.t1;g6432.t1;g6433.t1;g6458.t1;g6760.t1;g7473.t1;g7548.t1;g7567.t1;g7898.t1;g7987.t1;g9334.t1;g9762.t1;g10143.t1;g10237.t1;g10465.t1;g10574.t1;g10919.t1;g11595.t1
			Ether lipid metabolism	ko00565	g959.t1;g1161.t1;g1744.t1;g1970.t1;g2183.t1;g3169.t1;g3702.t1;g5771.t1;g6499.t1;g6604.t1;g6734.t1;g8819.t1;g9320.t1;g9325.t1;g9762.t1;g10600.t1;g14256.t1;g14301.t1;g14316.t1
			Fatty acid biosynthesis	ko00061	g1336.t1;g1338.t1;g1825.t1;g2081.t1;g5141.t1;g7409.t1;g8616.t1;g9477.t1;g10662.t1;g10753.t1;g11501.t1;g11773.t1;g11847.t1;g11848.t1;g12856.t1;g13545.t1;g13804.t1;g14645.t1
			Biosynthesis of unsaturated fatty acids	ko01040	g163.t1;g816.t1;g2217.t1;g2475.t1;g3091.t1;g3236.t1;g3917.t1;g5078.t1;g5892.t1;g6489.t1;g9087.t1;g9089.t1;g10354.t1;g11711.t1;g12085.t1;g14675.t1
			Fatty acid elongation	ko00062	g953.t1;g1825.t1;g2659.t1;g3091.t1;g3236.t1;g5078.t1;g5188.t1;g6132.t1;g7753.t1;g8616.t1;g9087.t1;g10338.t1;g10354.t1;g13913.t1;g14675.t1
			alpha-Linolenic acid metabolism	ko00592	g163.t1;g816.t1;g1746.t1;g2217.t1;g3917.t1;g5685.t1;g5892.t1;g6842.t1;g9325.t1;g9670.t1;g9762.t1;g12337.t1;g12737.t1;g14301.t1
			Arachidonic acid metabolism	ko00590	g232.t1;g1865.t1;g8662.t1;g9325.t1;g9762.t1;g10299.t1;g14000.t1;g14209.t1;g14301.t1
			Primary bile acid biosynthesis	ko00120	g2475.t1;g2585.t1;g7796.t1;g8022.t1;g9089.t1;g9093.t1
			Steroid hormone biosynthesis	ko00140	g1762.t1;g2585.t1;g3091.t1;g3376.t1;g7796.t1;g13815.t1
			Cutin, suberine and wax biosynthesis	ko00073	g62.t1;g3860.t1;g10945.t1
			Linoleic acid metabolism	ko00591	g9325.t1;g9762.t1;g14301.t1
		Metabolism of cofactors and vitamins	Pantothenate and CoA biosynthesis	ko00770	g104.t1;g247.t1;g362.t1;g958.t1;g1365.t1;g1872.t1;g2351.t1;g3878.t1;g4632.t1;g4902.t1;g4999.t1;g5062.t1;g5303.t1;g5598.t1;g6147.t1;g6642.t1;g7151.t1;g7186.t1;g8105.t1;g8294.t1;g8394.t1;g8506.t1;g9217.t1;g9657.t1;g9744.t1;g9856.t1;g10056.t1;g10058.t1;g10660.t1;g10940.t1;g11593.t1;g12178.t1;g12583.t1;g12658.t1;g13113.t1;g13496.t1;g13541.t1;g13586.t1;g14054.t1;g14696.t1
			Retinol metabolism	ko00830	g571.t1;g786.t1;g1362.t1;g1412.t1;g1820.t1;g1877.t1;g1925.t1;g1929.t1;g2472.t1;g2636.t1;g2926.t1;g3022.t1;g3354.t1;g4694.t1;g5526.t1;g6769.t1;g7984.t1;g8674.t1;g8698.t1;g8744.t1;g9124.t1;g9172.t1;g10665.t1;g11614.t1;g11690.t1;g12375.t1;g12496.t1;g13753.t1;g14128.t1;g14231.t1
			Nicotinate and nicotinamide metabolism	ko00760	g680.t1;g832.t1;g1308.t1;g2144.t1;g3685.t1;g3863.t1;g4053.t1;g4443.t1;g5548.t1;g7501.t1;g8041.t1;g9820.t1;g10050.t1;g10111.t1;g10209.t1;g10295.t1;g11173.t1;g11404.t1;g12150.t1;g12193.t1;g12251.t1;g12686.t1;g12700.t1;g13172.t1;g13588.t1;g14229.t1
			Folate biosynthesis	ko00790	g197.t1;g1220.t1;g1763.t1;g1992.t1;g4271.t1;g4502.t1;g5409.t1;g5844.t1;g6688.t1;g6726.t1;g6727.t1;g6975.t1;g7093.t1;g7836.t1;g7897.t1;g8491.t1;g8492.t1;g8783.t1;g9033.t1;g9712.t1;g11097.t1;g11383.t1;g11825.t1;g13509.t1;g13803.t1;g14382.t1
			Porphyrin metabolism	ko00860	g923.t1;g1332.t1;g1343.t1;g1518.t1;g3803.t1;g4083.t1;g4191.t1;g4489.t1;g5567.t1;g7255.t1;g7458.t1;g8374.t1;g8815.t1;g9523.t1;g9998.t1;g10449.t1;g10508.t1;g11546.t1;g11722.t1;g11842.t1;g12001.t1;g12046.t1;g12575.t1;g12916.t1;g13927.t1;g13954.t1
			Thiamine metabolism	ko00730	g930.t1;g1430.t1;g2780.t1;g3373.t1;g3993.t1;g4232.t1;g4554.t1;g4591.t1;g5139.t1;g5569.t1;g5707.t1;g6204.t1;g8783.t1;g9264.t1;g9565.t1;g10206.t1;g10223.t1;g11485.t1;g11544.t1;g11586.t1;g12052.t1;g13634.t1;g14785.t1
			Riboflavin metabolism	ko00740	g930.t1;g2780.t1;g2821.t1;g3373.t1;g3712.t1;g4232.t1;g4271.t1;g4554.t1;g5139.t1;g6150.t1;g6204.t1;g6533.t1;g7767.t1;g10394.t1;g10424.t1;g11475.t1;g11485.t1;g11586.t1;g13393.t1;g14546.t1;g14617.t1;g14785.t1
			Ubiquinone and other terpenoid-quinone biosynthesis	ko00130	g1000.t1;g1522.t1;g1672.t1;g1773.t1;g2821.t1;g3233.t1;g4871.t1;g5161.t1;g6150.t1;g6651.t1;g6733.t1;g7631.t1;g7767.t1;g8853.t1;g10355.t1;g10983.t1;g11539.t1;g11548.t1;g14545.t1
			One carbon pool by folate	ko00670	g622.t1;g1992.t1;g2103.t1;g2726.t1;g3008.t1;g4438.t1;g4929.t1;g6429.t1;g6898.t1;g7264.t1;g7539.t1;g8949.t1;g10412.t1;g12792.t1;g13279.t1;g13803.t1;g14333.t1;g14569.t1
			Biotin metabolism	ko00780	g245.t1;g1336.t1;g3723.t1;g4044.t1;g7409.t1;g9477.t1;g10662.t1;g10753.t1;g11287.t1;g11501.t1;g11773.t1;g13804.t1
			Vitamin B6 metabolism	ko00750	g2113.t1;g3300.t1;g3541.t1;g3651.t1;g6347.t1;g6600.t1;g6601.t1;g11834.t1
			Lipoic acid metabolism	ko00785	g6388.t1;g7964.t1;g14270.t1
		Metabolism of other amino acids	beta-Alanine metabolism	ko00410	g112.t1;g163.t1;g406.t1;g442.t1;g953.t1;g958.t1;g1365.t1;g1410.t1;g2225.t1;g2521.t1;g2659.t1;g2987.t1;g4632.t1;g4733.t1;g4999.t1;g5062.t1;g6132.t1;g6147.t1;g6312.t1;g6350.t1;g7521.t1;g7658.t1;g7753.t1;g8105.t1;g8156.t1;g8506.t1;g9097.t1;g9171.t1;g9856.t1;g9858.t1;g10056.t1;g10058.t1;g10296.t1;g10338.t1;g10510.t1;g10660.t1;g10833.t1;g10940.t1;g11593.t1;g12178.t1;g12302.t1;g13005.t1;g13496.t1;g1349…
			Cyanoamino acid metabolism	ko00460	g241.t1;g754.t1;g1062.t1;g1428.t1;g1441.t1;g1615.t1;g1811.t1;g2035.t1;g2466.t1;g2726.t1;g2847.t1;g4080.t1;g4137.t1;g4612.t1;g4773.t1;g4821.t1;g5594.t1;g5764.t1;g5788.t1;g5857.t1;g5922.t1;g6067.t1;g6429.t1;g6829.t1;g6898.t1;g7129.t1;g7220.t1;g7384.t1;g7539.t1;g9549.t1;g10236.t1;g11292.t1;g11473.t1;g12080.t1;g12202.t1;g12518.t1;g13076.t1;g13279.t1;g13643.t1;g13744.t1;g14035.t1;g14143.t1;g14362.t1;g…
			Glutathione metabolism	ko00480	g241.t1;g658.t1;g961.t1;g1028.t1;g1038.t1;g1516.t1;g1901.t1;g2128.t1;g2466.t1;g2921.t1;g2976.t1;g3176.t1;g3314.t1;g3462.t1;g4197.t1;g4361.t1;g4657.t1;g4704.t1;g4828.t1;g5378.t1;g5491.t1;g5690.t1;g6755.t1;g6803.t1;g6982.t1;g7337.t1;g8198.t1;g8350.t1;g8789.t1;g9021.t1;g9228.t1;g9549.t1;g10030.t1;g10375.t1;g11706.t1;g12208.t1;g12811.t1;g13355.t1;g14061.t1;g14209.t1;g14294.t1
			Taurine and hypotaurine metabolism	ko00430	g241.t1;g447.t1;g593.t1;g2367.t1;g2466.t1;g4951.t1;g5693.t1;g6402.t1;g7595.t1;g8984.t1;g9549.t1;g10732.t1;g12041.t1;g12302.t1;g14106.t1;g14501.t1
			Selenocompound metabolism	ko00450	g418.t1;g666.t1;g1185.t1;g2139.t1;g3273.t1;g5517.t1;g9136.t1;g9907.t1;g10112.t1;g10208.t1;g10440.t1;g12458.t1;g12941.t1;g13838.t1;g14606.t1
			D-Amino acid metabolism	ko00470	g1844.t1;g5234.t1;g5662.t1;g5902.t1;g5956.t1;g7036.t1;g10221.t1;g13686.t1
			Phosphonate and phosphinate metabolism	ko00440	g248.t1;g1970.t1;g5029.t1;g5030.t1;g6285.t1;g12345.t1;g14256.t1
		Metabolism of terpenoids and polyketides	Terpenoid backbone biosynthesis	ko00900	g655.t1;g668.t1;g669.t1;g711.t1;g975.t1;g1377.t1;g2821.t1;g6150.t1;g6435.t1;g6556.t1;g7767.t1;g8099.t1;g8100.t1;g8286.t1;g8386.t1;g8523.t1;g8699.t1;g8912.t1;g10263.t1;g10598.t1;g11172.t1;g11372.t1;g11577.t1;g12727.t1;g13925.t1;g14119.t1
			Limonene and pinene degradation	ko00903	g958.t1;g1365.t1;g4632.t1;g5062.t1;g6147.t1;g8506.t1;g9856.t1;g10056.t1;g10660.t1;g10940.t1;g11593.t1;g12178.t1;g13496.t1;g13541.t1;g14054.t1
			Insect hormone biosynthesis	ko00981	g958.t1;g1365.t1;g4632.t1;g5062.t1;g6147.t1;g8506.t1;g9856.t1;g10056.t1;g10660.t1;g10940.t1;g11593.t1;g12178.t1;g13496.t1;g13541.t1;g14054.t1
			Geraniol degradation	ko00281	g7476.t1;g9082.t1;g13913.t1
			Carotenoid biosynthesis	ko00906	g2910.t1;g11470.t1;g12226.t1
			Polyketide sugar unit biosynthesis	ko00523	g4255.t1;g10261.t1
			Diterpenoid biosynthesis	ko00904	g11576.t1;g11580.t1
			Sesquiterpenoid and triterpenoid biosynthesis	ko00909	g6170.t1;g6458.t1
			Zeatin biosynthesis	ko00908	g12127.t1
			Biosynthesis of ansamycins	ko01051	g4000.t1
			Biosynthesis of vancomycin group antibiotics	ko01055	g4255.t1
		Nucleotide metabolism	Purine metabolism	ko00230	g252.t1;g535.t1;g680.t1;g806.t1;g807.t1;g941.t1;g942.t1;g1038.t1;g1109.t1;g1185.t1;g1328.t1;g1430.t1;g2063.t1;g2238.t1;g2292.t1;g2488.t1;g2506.t1;g2652.t1;g2703.t1;g2826.t1;g3084.t1;g3187.t1;g3205.t1;g3224.t1;g3323.t1;g3473.t1;g3712.t1;g3833.t1;g3834.t1;g3863.t1;g4108.t1;g4158.t1;g4197.t1;g4329.t1;g4419.t1;g4515.t1;g4585.t1;g5301.t1;g5418.t1;g5768.t1;g6323.t1;g6436.t1;g6448.t1;g6684.t1;g6758.t1;g…
			Pyrimidine metabolism	ko00240	g403.t1;g617.t1;g680.t1;g946.t1;g1038.t1;g1776.t1;g1777.t1;g2052.t1;g2095.t1;g2703.t1;g3004.t1;g3084.t1;g3205.t1;g3322.t1;g3652.t1;g3863.t1;g4112.t1;g4197.t1;g4355.t1;g4438.t1;g4443.t1;g4999.t1;g5301.t1;g6346.t1;g6510.t1;g7213.t1;g7263.t1;g8105.t1;g8434.t1;g8648.t1;g8786.t1;g9820.t1;g10199.t1;g10535.t1;g12323.t1;g12822.t1;g14156.t1
		Xenobiotics biodegradation and metabolism	Drug metabolism - cytochrome P450	ko00982	g447.t1;g593.t1;g957.t1;g961.t1;g1217.t1;g1362.t1;g1412.t1;g1820.t1;g1877.t1;g1901.t1;g1925.t1;g1929.t1;g2193.t1;g2367.t1;g2472.t1;g2921.t1;g2926.t1;g2976.t1;g3022.t1;g3314.t1;g3462.t1;g4340.t1;g4657.t1;g4694.t1;g4704.t1;g4726.t1;g4951.t1;g5491.t1;g5526.t1;g5690.t1;g6312.t1;g6444.t1;g6803.t1;g7337.t1;g7595.t1;g7984.t1;g8198.t1;g8505.t1;g8674.t1;g8744.t1;g8789.t1;g9124.t1;g9228.t1;g10030.t1;g11274…
			Metabolism of xenobiotics by cytochrome P450	ko00980	g961.t1;g1362.t1;g1412.t1;g1556.t1;g1786.t1;g1820.t1;g1877.t1;g1901.t1;g1925.t1;g1929.t1;g2472.t1;g2921.t1;g2926.t1;g2976.t1;g3022.t1;g3314.t1;g3462.t1;g4657.t1;g4694.t1;g4704.t1;g4776.t1;g5491.t1;g5526.t1;g5690.t1;g6278.t1;g6312.t1;g6606.t1;g6803.t1;g7337.t1;g7984.t1;g8198.t1;g8224.t1;g8674.t1;g8744.t1;g8789.t1;g9124.t1;g9228.t1;g9887.t1;g10030.t1;g11614.t1;g11690.t1;g12208.t1;g12240.t1;g12344.t…
			Drug metabolism - other enzymes	ko00983	g905.t1;g942.t1;g961.t1;g1038.t1;g1343.t1;g1901.t1;g1944.t1;g2095.t1;g2826.t1;g2921.t1;g2976.t1;g3004.t1;g3167.t1;g3205.t1;g3314.t1;g3462.t1;g3652.t1;g3834.t1;g4197.t1;g4657.t1;g4704.t1;g4999.t1;g5116.t1;g5491.t1;g5690.t1;g6803.t1;g7337.t1;g8105.t1;g8198.t1;g8748.t1;g8789.t1;g9228.t1;g9808.t1;g10030.t1;g10077.t1;g10199.t1;g10535.t1;g10856.t1;g11029.t1;g12208.t1;g13229.t1;g13277.t1;g13355.t1;g1406…
			Naphthalene degradation	ko00626	g1362.t1;g1367.t1;g1412.t1;g1820.t1;g1877.t1;g1925.t1;g1929.t1;g2213.t1;g2342.t1;g2472.t1;g2825.t1;g2926.t1;g3022.t1;g4694.t1;g4751.t1;g5526.t1;g6021.t1;g6044.t1;g6585.t1;g7364.t1;g7696.t1;g7729.t1;g7984.t1;g8268.t1;g8674.t1;g8744.t1;g9069.t1;g9108.t1;g9124.t1;g9175.t1;g11254.t1;g11614.t1;g11624.t1;g11690.t1;g12071.t1;g12375.t1;g12496.t1;g12760.t1;g13079.t1;g13493.t1;g13567.t1;g13753.t1;g14056.t1…
			Chloroalkane and chloroalkene degradation	ko00625	g232.t1;g958.t1;g1362.t1;g1365.t1;g1412.t1;g1820.t1;g1865.t1;g1877.t1;g1925.t1;g1929.t1;g2472.t1;g2926.t1;g3022.t1;g4632.t1;g4694.t1;g4898.t1;g5062.t1;g5526.t1;g6147.t1;g7984.t1;g8069.t1;g8506.t1;g8521.t1;g8674.t1;g8744.t1;g9124.t1;g9856.t1;g10056.t1;g10299.t1;g10660.t1;g10940.t1;g11593.t1;g11614.t1;g11690.t1;g12178.t1;g12375.t1;g12496.t1;g12512.t1;g13496.t1;g13541.t1;g13753.t1;g14054.t1;g14128.t1
			Aminobenzoate degradation	ko00627	g31.t1;g49.t1;g288.t1;g953.t1;g1094.t1;g1363.t1;g2132.t1;g2659.t1;g2784.t1;g2821.t1;g3316.t1;g4552.t1;g5060.t1;g5341.t1;g5464.t1;g5961.t1;g5986.t1;g6132.t1;g6150.t1;g6576.t1;g6841.t1;g7026.t1;g7027.t1;g7386.t1;g7753.t1;g7767.t1;g7855.t1;g8261.t1;g9112.t1;g9321.t1;g9824.t1;g10338.t1;g10759.t1;g10835.t1;g11252.t1;g12584.t1;g13121.t1;g13643.t1;g14806.t1
			Styrene degradation	ko00643	g31.t1;g49.t1;g288.t1;g1094.t1;g2221.t1;g2784.t1;g3316.t1;g3365.t1;g3366.t1;g4552.t1;g5060.t1;g5341.t1;g5986.t1;g6184.t1;g6576.t1;g6808.t1;g6809.t1;g7026.t1;g7027.t1;g7386.t1;g7394.t1;g7855.t1;g8261.t1;g9112.t1;g9824.t1;g10835.t1;g11596.t1;g12072.t1;g12584.t1;g13287.t1;g13643.t1;g14806.t1
			Dioxin degradation	ko00621	g1367.t1;g2213.t1;g2342.t1;g2825.t1;g4751.t1;g6021.t1;g6044.t1;g6585.t1;g7364.t1;g7696.t1;g7729.t1;g8268.t1;g9069.t1;g9108.t1;g9175.t1;g11254.t1;g11624.t1;g12071.t1;g12760.t1;g13079.t1;g13493.t1;g13567.t1;g14056.t1
			Polycyclic aromatic hydrocarbon degradation	ko00624	g1367.t1;g2213.t1;g2342.t1;g2825.t1;g4751.t1;g6021.t1;g6044.t1;g6585.t1;g7364.t1;g7696.t1;g7729.t1;g8268.t1;g9069.t1;g9108.t1;g9175.t1;g11254.t1;g11624.t1;g12071.t1;g12760.t1;g13079.t1;g13493.t1;g13567.t1;g14056.t1
			Caprolactam degradation	ko00930	g953.t1;g2323.t1;g2382.t1;g2659.t1;g2766.t1;g4994.t1;g5100.t1;g6132.t1;g7252.t1;g7563.t1;g7753.t1;g9892.t1;g10338.t1;g11499.t1;g12368.t1;g12968.t1;g13652.t1;g13913.t1;g13953.t1
			Benzoate degradation	ko00362	g1363.t1;g1931.t1;g3596.t1;g4320.t1;g4958.t1;g6010.t1;g6556.t1;g8286.t1;g9547.t1;g11252.t1;g13000.t1;g13750.t1;g14119.t1;g14280.t1
			Chlorocyclohexane and chlorobenzene degradation	ko00361	g2750.t1;g2815.t1;g4898.t1;g6010.t1;g8069.t1;g8116.t1;g8395.t1;g8521.t1;g9547.t1;g10977.t1;g12512.t1;g13750.t1
			Toluene degradation	ko00623	g2750.t1;g2815.t1;g5464.t1;g6010.t1;g6841.t1;g8116.t1;g8395.t1;g9547.t1;g10759.t1;g10977.t1;g13121.t1;g13750.t1
			Fluorobenzoate degradation	ko00364	g2750.t1;g2815.t1;g6010.t1;g8116.t1;g8395.t1;g9547.t1;g10977.t1;g13750.t1
			Atrazine degradation	ko00791	g1948.t1;g2063.t1;g3114.t1;g3177.t1;g5768.t1;g9419.t1
	Organismal Systems	Aging	Longevity regulating pathway - worm	ko04212	g62.t1;g531.t1;g685.t1;g961.t1;g1268.t1;g1901.t1;g2921.t1;g2976.t1;g3314.t1;g3462.t1;g3860.t1;g3875.t1;g3883.t1;g4143.t1;g4361.t1;g4657.t1;g4704.t1;g5491.t1;g5595.t1;g5690.t1;g5970.t1;g6461.t1;g6489.t1;g6519.t1;g6641.t1;g6803.t1;g7090.t1;g7162.t1;g7337.t1;g7966.t1;g8015.t1;g8198.t1;g8789.t1;g9228.t1;g9361.t1;g9697.t1;g9830.t1;g9874.t1;g10030.t1;g10229.t1;g10772.t1;g10945.t1;g11547.t1;g12085.t1;g1…
			Longevity regulating pathway	ko04211	g944.t1;g1268.t1;g1491.t1;g2400.t1;g3661.t1;g3756.t1;g3883.t1;g4035.t1;g4556.t1;g4899.t1;g5363.t1;g5582.t1;g5840.t1;g5970.t1;g6291.t1;g6387.t1;g6641.t1;g6943.t1;g6945.t1;g7162.t1;g8205.t1;g8208.t1;g8946.t1;g9361.t1;g9697.t1;g9830.t1;g9874.t1;g10229.t1;g10257.t1;g10772.t1;g11766.t1;g11935.t1;g12142.t1;g12145.t1;g12370.t1;g12447.t1;g13237.t1;g13325.t1;g13968.t1;g14259.t1
			Longevity regulating pathway - multiple species	ko04213	g738.t1;g1268.t1;g2144.t1;g3835.t1;g3883.t1;g4899.t1;g4987.t1;g5363.t1;g5427.t1;g5548.t1;g5582.t1;g5840.t1;g5970.t1;g6291.t1;g6641.t1;g7162.t1;g7237.t1;g8122.t1;g8946.t1;g9361.t1;g9697.t1;g9830.t1;g9874.t1;g10209.t1;g10229.t1;g10772.t1;g11173.t1;g11333.t1;g12142.t1;g12370.t1;g12447.t1;g12841.t1;g13325.t1;g13588.t1;g14094.t1;g14241.t1;g14259.t1;g14381.t1
		Circulatory system	Adrenergic signaling in cardiomyocytes	ko04261	g647.t1;g2400.t1;g2420.t1;g3467.t1;g3756.t1;g4156.t1;g4219.t1;g4300.t1;g4358.t1;g4556.t1;g4703.t1;g5582.t1;g5668.t1;g5840.t1;g6373.t1;g6943.t1;g6945.t1;g7090.t1;g8137.t1;g8989.t1;g10010.t1;g12145.t1;g12718.t1;g12914.t1;g13237.t1;g13810.t1
			Cardiac muscle contraction	ko04260	g356.t1;g1296.t1;g2420.t1;g4300.t1;g4703.t1;g5677.t1;g6398.t1;g7097.t1;g7109.t1;g8383.t1;g8593.t1;g10089.t1;g10712.t1;g12384.t1;g12423.t1;g12718.t1;g14400.t1;g14674.t1;g14710.t1
			Vascular smooth muscle contraction	ko04270	g3467.t1;g5582.t1;g5668.t1;g5840.t1;g8137.t1;g9325.t1;g12914.t1;g13179.t1;g13810.t1;g14243.t1;g14301.t1;g14719.t1
		Development and regeneration	Axon guidance	ko04360	g1293.t1;g4156.t1;g4235.t1;g4358.t1;g4683.t1;g4899.t1;g5360.t1;g5668.t1;g6373.t1;g7371.t1;g7973.t1;g8946.t1;g9071.t1;g10169.t1;g10343.t1;g11108.t1;g11531.t1;g12914.t1;g13179.t1;g14734.t1
			Axon regeneration	ko04361	g1268.t1;g4235.t1;g5582.t1;g5742.t1;g5840.t1;g6399.t1;g7090.t1;g7162.t1;g8368.t1;g8880.t1;g10169.t1;g10692.t1;g11820.t1;g12447.t1;g13179.t1;g13325.t1;g14210.t1;g14468.t1
			Osteoclast differentiation	ko04380	g2064.t1;g4235.t1;g5360.t1;g7090.t1;g10169.t1;g11108.t1;g12914.t1
			Dorso-ventral axis formation	ko04320	g2439.t1;g4184.t1;g4899.t1;g8946.t1;g12914.t1
		Digestive system	Bile secretion	ko04976	g1556.t1;g2420.t1;g2585.t1;g4300.t1;g5176.t1;g5582.t1;g5840.t1;g6278.t1;g6606.t1;g6910.t1;g7373.t1;g7477.t1;g7796.t1;g8224.t1;g9433.t1;g10274.t1;g11172.t1;g13114.t1;g13681.t1
			Mineral absorption	ko04978	g721.t1;g1123.t1;g2029.t1;g2420.t1;g2473.t1;g3618.t1;g4300.t1;g5051.t1;g5751.t1;g6547.t1;g6694.t1;g8906.t1;g8936.t1;g10781.t1
			Pancreatic secretion	ko04972	g863.t1;g2420.t1;g4235.t1;g4300.t1;g5668.t1;g5851.t1;g6464.t1;g7361.t1;g7948.t1;g9793.t1;g10169.t1;g12718.t1;g13179.t1
			Gastric acid secretion	ko04971	g2269.t1;g2420.t1;g3467.t1;g4156.t1;g4300.t1;g4358.t1;g5582.t1;g5668.t1;g5706.t1;g5840.t1;g6373.t1;g14661.t1
			Protein digestion and absorption	ko04974	g2420.t1;g2721.t1;g4300.t1;g5851.t1;g7297.t1;g14023.t1;g14181.t1;g14632.t1
			Cholesterol metabolism	ko04979	g988.t1;g2585.t1;g4436.t1;g4673.t1;g6720.t1;g7548.t1;g7796.t1;g10143.t1
			Salivary secretion	ko04970	g2420.t1;g3467.t1;g4300.t1;g5582.t1;g5668.t1;g5840.t1;g7948.t1
			Carbohydrate digestion and absorption	ko04973	g415.t1;g2420.t1;g2835.t1;g4300.t1;g7948.t1;g8389.t1;g14597.t1
			Fat digestion and absorption	ko04975	g4099.t1;g6556.t1;g8286.t1;g8698.t1;g9985.t1;g11553.t1;g14119.t1
			Vitamin digestion and absorption	ko04977	g8347.t1
		Endocrine system	Thyroid hormone signaling pathway	ko04919	g652.t1;g879.t1;g944.t1;g1261.t1;g1268.t1;g1324.t1;g1517.t1;g1744.t1;g2269.t1;g2420.t1;g3124.t1;g4042.t1;g4300.t1;g4389.t1;g4683.t1;g4899.t1;g5427.t1;g5582.t1;g5668.t1;g5706.t1;g5840.t1;g6588.t1;g7162.t1;g7973.t1;g8287.t1;g8761.t1;g8946.t1;g9990.t1;g11531.t1;g12447.t1;g12718.t1;g12914.t1;g13325.t1;g14044.t1;g14657.t1;g14661.t1
			Insulin signaling pathway	ko04910	g415.t1;g944.t1;g1268.t1;g2439.t1;g2835.t1;g3467.t1;g3587.t1;g4035.t1;g4184.t1;g4683.t1;g4899.t1;g5363.t1;g5582.t1;g5840.t1;g6374.t1;g6742.t1;g7162.t1;g7973.t1;g8137.t1;g8323.t1;g8389.t1;g8946.t1;g10257.t1;g11531.t1;g12142.t1;g12432.t1;g12447.t1;g12914.t1;g13325.t1;g13665.t1;g13810.t1;g13825.t1;g14259.t1;g14597.t1;g14645.t1
			Oxytocin signaling pathway	ko04921	g620.t1;g2269.t1;g3467.t1;g3532.t1;g4156.t1;g4358.t1;g4553.t1;g4899.t1;g5360.t1;g5363.t1;g5582.t1;g5668.t1;g5706.t1;g5840.t1;g6373.t1;g6387.t1;g8137.t1;g8208.t1;g8893.t1;g8946.t1;g9325.t1;g11108.t1;g12142.t1;g12914.t1;g13179.t1;g13810.t1;g14095.t1;g14301.t1;g14661.t1
			Glucagon signaling pathway	ko04922	g1324.t1;g2400.t1;g2827.t1;g3467.t1;g3587.t1;g3756.t1;g4242.t1;g4556.t1;g5360.t1;g5363.t1;g5582.t1;g5840.t1;g6369.t1;g6374.t1;g6461.t1;g6943.t1;g6945.t1;g7472.t1;g8323.t1;g8741.t1;g9440.t1;g10397.t1;g11108.t1;g11181.t1;g12142.t1;g12145.t1;g13237.t1;g14645.t1
			Progesterone-mediated oocyte maturation	ko04914	g735.t1;g1508.t1;g3454.t1;g4156.t1;g4226.t1;g4358.t1;g4453.t1;g4672.t1;g4899.t1;g4969.t1;g5582.t1;g5840.t1;g6373.t1;g7090.t1;g8946.t1;g9983.t1;g10088.t1;g10264.t1;g11120.t1;g11463.t1;g12089.t1;g12403.t1;g12914.t1;g13605.t1;g14817.t1
			Melanogenesis	ko04916	g1644.t1;g2571.t1;g3049.t1;g3467.t1;g4156.t1;g4302.t1;g4358.t1;g4465.t1;g4646.t1;g4683.t1;g4709.t1;g4899.t1;g5582.t1;g5668.t1;g5812.t1;g5840.t1;g6119.t1;g6373.t1;g7973.t1;g8659.t1;g8719.t1;g8946.t1;g9161.t1;g12484.t1;g12914.t1
			Growth hormone synthesis, secretion and action	ko04935	g1268.t1;g2400.t1;g2439.t1;g3756.t1;g4156.t1;g4184.t1;g4358.t1;g4556.t1;g4683.t1;g4899.t1;g5582.t1;g5668.t1;g5840.t1;g6373.t1;g6943.t1;g6945.t1;g7090.t1;g7162.t1;g7973.t1;g8946.t1;g12145.t1;g12447.t1;g12914.t1;g13237.t1;g13325.t1
			PPAR signaling pathway	ko03320	g78.t1;g163.t1;g816.t1;g975.t1;g2081.t1;g2217.t1;g2475.t1;g2585.t1;g3917.t1;g5141.t1;g5892.t1;g6135.t1;g6489.t1;g7796.t1;g8006.t1;g9089.t1;g11375.t1;g11531.t1;g12085.t1;g12851.t1;g12856.t1;g13979.t1;g14190.t1
			Estrogen signaling pathway	ko04915	g738.t1;g2400.t1;g2439.t1;g3467.t1;g3756.t1;g4156.t1;g4184.t1;g4358.t1;g4556.t1;g4672.t1;g4899.t1;g5582.t1;g5840.t1;g6373.t1;g6943.t1;g6945.t1;g7237.t1;g8122.t1;g8946.t1;g12145.t1;g12914.t1;g13182.t1;g13237.t1
			Relaxin signaling pathway	ko04926	g2400.t1;g2439.t1;g2721.t1;g3756.t1;g4156.t1;g4184.t1;g4358.t1;g4556.t1;g4899.t1;g5582.t1;g5668.t1;g5840.t1;g6373.t1;g6943.t1;g6945.t1;g7090.t1;g8946.t1;g12029.t1;g12145.t1;g12914.t1;g13237.t1
			Parathyroid hormone synthesis, secretion and action	ko04928	g2400.t1;g3756.t1;g4156.t1;g4358.t1;g4556.t1;g5582.t1;g5668.t1;g5840.t1;g6373.t1;g6499.t1;g6734.t1;g6943.t1;g6945.t1;g9320.t1;g10133.t1;g12145.t1;g12914.t1;g13179.t1;g13237.t1
			Thyroid hormone synthesis	ko04918	g407.t1;g1312.t1;g2400.t1;g2420.t1;g3756.t1;g3837.t1;g4300.t1;g4556.t1;g5582.t1;g5668.t1;g5840.t1;g6943.t1;g6945.t1;g9021.t1;g10758.t1;g12145.t1;g13237.t1;g14209.t1
			GnRH signaling pathway	ko04912	g2439.t1;g3467.t1;g4184.t1;g4553.t1;g4899.t1;g5582.t1;g5668.t1;g5840.t1;g6499.t1;g6734.t1;g7090.t1;g8946.t1;g9320.t1;g9325.t1;g12914.t1;g14301.t1
			Aldosterone synthesis and secretion	ko04925	g2400.t1;g2420.t1;g3467.t1;g3532.t1;g3756.t1;g4300.t1;g4556.t1;g5582.t1;g5668.t1;g5840.t1;g6943.t1;g6945.t1;g8893.t1;g12145.t1;g13237.t1;g14095.t1
			Adipocytokine signaling pathway	ko04920	g1268.t1;g1491.t1;g2081.t1;g3661.t1;g5141.t1;g5363.t1;g6387.t1;g7162.t1;g8208.t1;g11766.t1;g12142.t1;g12447.t1;g12856.t1;g13325.t1;g13968.t1
			Insulin secretion	ko04911	g2400.t1;g2420.t1;g3756.t1;g4300.t1;g4556.t1;g5582.t1;g5668.t1;g5840.t1;g6943.t1;g6945.t1;g12145.t1;g13237.t1
			Prolactin signaling pathway	ko04917	g2439.t1;g3089.t1;g4184.t1;g4683.t1;g4899.t1;g7090.t1;g7973.t1;g8946.t1;g12914.t1
			Cortisol synthesis and secretion	ko04927	g2400.t1;g3756.t1;g4556.t1;g5582.t1;g5840.t1;g6943.t1;g6945.t1;g12145.t1;g13237.t1
			Renin secretion	ko04924	g3467.t1;g4156.t1;g4358.t1;g5360.t1;g5582.t1;g5840.t1;g6373.t1;g11108.t1
			Regulation of lipolysis in adipocytes	ko04923	g3474.t1;g4156.t1;g4358.t1;g5582.t1;g5840.t1;g6373.t1;g14000.t1
			Ovarian steroidogenesis	ko04913	g5582.t1;g5840.t1;g9087.t1;g9325.t1;g10354.t1;g14301.t1
			GnRH secretion	ko04929	g4899.t1;g5668.t1;g8946.t1;g12914.t1
			Renin-angiotensin system	ko04614	g4499.t1;g11249.t1
		Environmental adaptation	Thermogenesis	ko04714	g157.t1;g294.t1;g356.t1;g707.t1;g724.t1;g944.t1;g991.t1;g1268.t1;g1296.t1;g1732.t1;g1772.t1;g2060.t1;g2081.t1;g2269.t1;g2400.t1;g2439.t1;g2464.t1;g2482.t1;g2552.t1;g2689.t1;g2695.t1;g3032.t1;g3448.t1;g3474.t1;g3535.t1;g3536.t1;g3675.t1;g3756.t1;g3771.t1;g3894.t1;g3896.t1;g4184.t1;g4489.t1;g4511.t1;g4556.t1;g4636.t1;g4899.t1;g5141.t1;g5363.t1;g5582.t1;g5677.t1;g5706.t1;g5840.t1;g6361.t1;g6398.t1;g…
			Circadian entrainment	ko04713	g3467.t1;g4156.t1;g4358.t1;g5582.t1;g5668.t1;g5840.t1;g6373.t1;g12029.t1;g12914.t1
			Circadian rhythm	ko04710	g2932.t1;g4523.t1;g5363.t1;g6371.t1;g7561.t1;g10280.t1;g10585.t1;g12142.t1
			Plant-pathogen interaction	ko04626	g3182.t1;g3467.t1;g4672.t1;g6135.t1;g8012.t1;g12851.t1;g14165.t1
			Circadian rhythm - plant	ko04712	g1525.t1;g2294.t1;g2679.t1;g7646.t1
			Circadian rhythm - fly	ko04711	g4683.t1;g7973.t1
		Excretory system	Vasopressin-regulated water reabsorption	ko04962	g863.t1;g992.t1;g2114.t1;g4549.t1;g5582.t1;g5840.t1;g6159.t1;g7086.t1;g8494.t1;g9408.t1;g9793.t1;g10531.t1;g10677.t1;g11143.t1;g12395.t1;g13202.t1
			Endocrine and other factor-regulated calcium reabsorption	ko04961	g863.t1;g2420.t1;g2594.t1;g3041.t1;g4300.t1;g5582.t1;g5668.t1;g5840.t1;g6549.t1;g8108.t1;g9793.t1;g11360.t1
			Collecting duct acid secretion	ko04966	g607.t1;g3296.t1;g3996.t1;g4258.t1;g8102.t1;g9252.t1;g9412.t1;g9539.t1;g11318.t1;g12429.t1;g13519.t1;g14481.t1
			Aldosterone-regulated sodium reabsorption	ko04960	g2420.t1;g4300.t1;g4899.t1;g5668.t1;g8946.t1;g11531.t1;g12914.t1
			Proximal tubule bicarbonate reclamation	ko04964	g2420.t1;g2559.t1;g4300.t1;g7057.t1;g12745.t1
		Immune system	Fc gamma R-mediated phagocytosis	ko04666	g1293.t1;g2471.t1;g2772.t1;g3000.t1;g3772.t1;g3992.t1;g4235.t1;g4281.t1;g4283.t1;g4976.t1;g5219.t1;g5281.t1;g5668.t1;g6499.t1;g6734.t1;g6946.t1;g7371.t1;g7456.t1;g8106.t1;g9071.t1;g9247.t1;g9320.t1;g9325.t1;g10169.t1;g10265.t1;g10343.t1;g10514.t1;g10785.t1;g12914.t1;g13516.t1;g14301.t1;g14348.t1;g14734.t1
			Neutrophil extracellular trap formation	ko04613	g861.t1;g1268.t1;g1449.t1;g2269.t1;g4235.t1;g4240.t1;g4960.t1;g5427.t1;g5579.t1;g5668.t1;g5706.t1;g6568.t1;g6720.t1;g7090.t1;g7162.t1;g7401.t1;g7522.t1;g7942.t1;g8002.t1;g9990.t1;g10169.t1;g10588.t1;g10685.t1;g10686.t1;g11829.t1;g12404.t1;g12447.t1;g12914.t1;g12946.t1;g12947.t1;g13325.t1;g14661.t1
			Chemokine signaling pathway	ko04062	g1293.t1;g2439.t1;g2772.t1;g3551.t1;g4156.t1;g4184.t1;g4235.t1;g4358.t1;g4683.t1;g4899.t1;g4976.t1;g5219.t1;g5281.t1;g5582.t1;g5840.t1;g6373.t1;g7361.t1;g7973.t1;g8946.t1;g10169.t1;g10265.t1;g11325.t1;g12029.t1;g12914.t1;g13179.t1;g13516.t1
			NOD-like receptor signaling pathway	ko04621	g343.t1;g476.t1;g2412.t1;g2983.t1;g3182.t1;g3564.t1;g3681.t1;g4672.t1;g4960.t1;g5661.t1;g6291.t1;g6720.t1;g7090.t1;g7571.t1;g8023.t1;g8293.t1;g11326.t1;g11547.t1;g12038.t1;g12077.t1;g12093.t1;g12742.t1;g12914.t1;g13179.t1;g13455.t1;g13917.t1
			Platelet activation	ko04611	g2269.t1;g2721.t1;g4156.t1;g4358.t1;g5582.t1;g5706.t1;g5840.t1;g6373.t1;g7090.t1;g7361.t1;g8137.t1;g9325.t1;g12914.t1;g13179.t1;g13810.t1;g14000.t1;g14301.t1;g14661.t1
			Cytosolic DNA-sensing pathway	ko04623	g4842.t1;g5425.t1;g5622.t1;g5673.t1;g7552.t1;g8127.t1;g8212.t1;g8693.t1;g8798.t1;g8864.t1;g8922.t1;g9263.t1;g10122.t1;g11785.t1;g12422.t1;g13446.t1
			Leukocyte transendothelial migration	ko04670	g2269.t1;g4156.t1;g4235.t1;g4358.t1;g4960.t1;g5668.t1;g5706.t1;g6373.t1;g7090.t1;g7361.t1;g10169.t1;g11325.t1;g13179.t1;g14211.t1;g14661.t1
			Toll and Imd signaling pathway	ko04624	g2400.t1;g2932.t1;g3756.t1;g4556.t1;g4959.t1;g6943.t1;g6945.t1;g7090.t1;g7561.t1;g8307.t1;g10129.t1;g10758.t1;g12145.t1;g13237.t1
			T cell receptor signaling pathway	ko04660	g1293.t1;g2439.t1;g4184.t1;g4683.t1;g4899.t1;g5360.t1;g7090.t1;g7973.t1;g8946.t1;g11108.t1;g11531.t1;g12914.t1;g13179.t1
			Fc epsilon RI signaling pathway	ko04664	g2439.t1;g4184.t1;g4235.t1;g4899.t1;g5668.t1;g7090.t1;g8946.t1;g9325.t1;g10169.t1;g11531.t1;g12914.t1;g14301.t1
			Natural killer cell mediated cytotoxicity	ko04650	g1293.t1;g2439.t1;g4184.t1;g4235.t1;g4899.t1;g5360.t1;g5668.t1;g8946.t1;g10169.t1;g11108.t1;g12914.t1
			B cell receptor signaling pathway	ko04662	g2439.t1;g4184.t1;g4235.t1;g4683.t1;g4899.t1;g5360.t1;g7973.t1;g8946.t1;g10169.t1;g11108.t1;g12914.t1
			C-type lectin receptor signaling pathway	ko04625	g1293.t1;g3467.t1;g4899.t1;g5360.t1;g7090.t1;g8946.t1;g11108.t1;g12077.t1;g12914.t1;g13179.t1
			Antigen processing and presentation	ko04612	g407.t1;g738.t1;g1312.t1;g2002.t1;g4672.t1;g7237.t1;g8122.t1;g8876.t1;g9208.t1
			RIG-I-like receptor signaling pathway	ko04622	g2300.t1;g2543.t1;g6291.t1;g7090.t1;g7986.t1;g8293.t1;g9674.t1;g10243.t1;g14495.t1
			Th17 cell differentiation	ko04659	g1268.t1;g4672.t1;g5360.t1;g7090.t1;g7162.t1;g11108.t1;g12447.t1;g12914.t1;g13325.t1
			IL-17 signaling pathway	ko04657	g4553.t1;g4672.t1;g4683.t1;g7090.t1;g7973.t1;g10088.t1;g11127.t1;g12914.t1
			Toll-like receptor signaling pathway	ko04620	g4235.t1;g7090.t1;g10169.t1;g12914.t1
			Th1 and Th2 cell differentiation	ko04658	g5360.t1;g7090.t1;g11108.t1;g12914.t1
		Nervous system	Dopaminergic synapse	ko04728	g647.t1;g957.t1;g1217.t1;g1762.t1;g2193.t1;g2400.t1;g3376.t1;g3467.t1;g3756.t1;g4156.t1;g4219.t1;g4340.t1;g4358.t1;g4556.t1;g4683.t1;g4726.t1;g5582.t1;g5668.t1;g5742.t1;g5840.t1;g6373.t1;g6444.t1;g6554.t1;g6943.t1;g6945.t1;g7090.t1;g7973.t1;g8137.t1;g8505.t1;g8989.t1;g10010.t1;g11108.t1;g11274.t1;g11820.t1;g12029.t1;g12145.t1;g12191.t1;g13237.t1;g13810.t1;g14815.t1
			Retrograde endocannabinoid signaling	ko04723	g991.t1;g1772.t1;g2695.t1;g3448.t1;g3474.t1;g3894.t1;g3896.t1;g4156.t1;g4358.t1;g4511.t1;g5582.t1;g5668.t1;g5840.t1;g6373.t1;g7090.t1;g7284.t1;g7510.t1;g7786.t1;g8051.t1;g8213.t1;g8852.t1;g9370.t1;g10138.t1;g10201.t1;g10577.t1;g12029.t1;g12149.t1;g12566.t1;g12688.t1;g12783.t1;g12914.t1;g12948.t1;g13849.t1;g14741.t1
			Synaptic vesicle cycle	ko04721	g607.t1;g819.t1;g2594.t1;g3041.t1;g3296.t1;g3996.t1;g4258.t1;g5054.t1;g5079.t1;g5646.t1;g5966.t1;g6549.t1;g6724.t1;g8102.t1;g8108.t1;g9252.t1;g9408.t1;g9412.t1;g9539.t1;g10413.t1;g10577.t1;g11318.t1;g11360.t1;g11826.t1;g12317.t1;g12429.t1;g13519.t1;g14481.t1;g14701.t1
			Serotonergic synapse	ko04726	g957.t1;g1217.t1;g2193.t1;g4156.t1;g4340.t1;g4358.t1;g4726.t1;g4899.t1;g5582.t1;g5668.t1;g5742.t1;g5840.t1;g6373.t1;g6444.t1;g8505.t1;g8946.t1;g9325.t1;g11274.t1;g11820.t1;g12029.t1;g12191.t1;g12914.t1;g14000.t1;g14301.t1;g14815.t1
			GABAergic synapse	ko04727	g819.t1;g4156.t1;g4358.t1;g5079.t1;g5582.t1;g5646.t1;g5668.t1;g5840.t1;g5966.t1;g6373.t1;g7521.t1;g9408.t1;g10296.t1;g10577.t1;g11547.t1;g12029.t1;g12214.t1;g12302.t1;g12795.t1;g14106.t1;g14501.t1
			Neurotrophin signaling pathway	ko04722	g476.t1;g2439.t1;g3467.t1;g3564.t1;g4184.t1;g4235.t1;g4553.t1;g4683.t1;g4899.t1;g7090.t1;g7361.t1;g7973.t1;g8946.t1;g10169.t1;g11143.t1;g11531.t1;g12742.t1;g12914.t1;g13179.t1
			Glutamatergic synapse	ko04724	g4156.t1;g4358.t1;g5360.t1;g5582.t1;g5668.t1;g5840.t1;g6373.t1;g6499.t1;g6734.t1;g9320.t1;g9325.t1;g11108.t1;g12029.t1;g12214.t1;g12795.t1;g12914.t1;g14301.t1
			Long-term potentiation	ko04720	g3467.t1;g4899.t1;g5360.t1;g5582.t1;g5668.t1;g5840.t1;g7361.t1;g8137.t1;g8946.t1;g11108.t1;g12914.t1;g13810.t1
			Long-term depression	ko04730	g4156.t1;g4219.t1;g4358.t1;g4899.t1;g5668.t1;g6373.t1;g8946.t1;g8989.t1;g9325.t1;g12914.t1;g14301.t1
			Cholinergic synapse	ko04725	g4156.t1;g4358.t1;g4899.t1;g5582.t1;g5668.t1;g5840.t1;g6373.t1;g8946.t1;g12029.t1;g12914.t1
			Taste transduction	ko04742	g3473.t1;g4419.t1;g5582.t1;g5840.t1;g12121.t1;g12937.t1;g13521.t1;g13839.t1;g14363.t1
			Inflammatory mediator regulation of TRP channels	ko04750	g3467.t1;g5582.t1;g5668.t1;g5840.t1;g7090.t1;g8137.t1;g9325.t1;g13810.t1;g14301.t1
			Phototransduction - fly	ko04745	g2269.t1;g3467.t1;g5668.t1;g5706.t1;g14661.t1
			Olfactory transduction	ko04740	g3467.t1;g5582.t1;g5840.t1;g12029.t1
			Phototransduction	ko04744	g3467.t1;g12029.t1

## Sheet: Table S7
Table S7 Pathogen-Host Interactions (PHI) database annotated genes belonging to increased pathogenicity (hypervirulence) and effector (plant avirulence determinant) in the three tested strains.
Strains	Phenotype types	Query sequence ID	Subject sequence	Percentage of identical matches	Alignment length (sequence overlap)	Number of mismatches	Number of gap openings	Start of alignment in query	End of alignment in query	Start of alignment in subject	End of alignment in subject	Expect value	Bit score
GXUF-1	Increased virulence (hypervirulence)	g2057.t1	A0A0J9V944|PHI:123037|CLR1_(FOXG_08626)|5507|Fusarium oxysporum	99.4	697	4	0	1	697	1	697	0	1353
		g483.t1	Q873Z8|PHI:285_PHI:7242_PHI:11290|CHSV_ChsV|5507|Fusarium oxysporum	98.7	1863	23	1	1	1862	1	1863	0	3603
		g6021.t1	J9MHC1|PHI:1103_PHI:2282|FOXG_02277_MeaB|5507|Fusarium oxysporum	98.3	410	7	0	1	410	1	410	4.29e-281	761
		g9630.t1	A0A0D2X8F5|PHI:9192|Foatg22|5507|Fusarium oxysporum	97.9	654	13	1	1	654	1	653	0	1268
		g13734.t1	A0A0J9UIM0|PHI:7685|AreA|5507|Fusarium oxysporum	97.1	960	25	1	1	957	16	975	0	1630
		g5784.t1	A0A0D2X9S0|PHI:7684|Ntr1|5507|Fusarium oxysporum	95.9	513	21	0	1	513	1	513	0	1012
		g2981.t1	I1RA06|PHI:6258|DHS|5518|Fusarium graminearum	95.2	357	17	0	1	357	1	357	5.58e-255	691
		g5928.t1	A0A0D2XH67|PHI:10695|CrpF_(FOXG_03265)|5507|Fusarium oxysporum	93	1112	78	0	1	1112	1	1112	0	1969
		g111.t1	Q870A3|PHI:315_PHI:7241|PacC|5507|Fusarium oxysporum	91.3	635	29	2	1	635	1	609	0	1025
	Effector (plant avirulence determinant)	g13943.t1	X0KJP1|PHI:11715|FocM35_1_(FOIG_01919)|5507|Fusarium oxysporum	98.6	350	5	0	1	350	1	350	3.06e-246	668
GXUF-2	Increased virulence (hypervirulence)	g95.t1	A0A0J9V944|PHI:123037|CLR1_(FOXG_08626)|5507|Fusarium oxysporum	99.7	697	2	0	1	697	1	697	0	1355
		g1584.t1	Q873Z8|PHI:285_PHI:7242_PHI:11290|CHSV_ChsV|5507|Fusarium oxysporum	99.1	1863	15	1	1	1862	1	1863	0	3615
		g351.t1	A0A0D2X9S0|PHI:7684|Ntr1|5507|Fusarium oxysporum	99	513	5	0	1	513	1	513	0	1050
		g10217.t1	J9MHC1|PHI:1103_PHI:2282|FOXG_02277_MeaB|5507|Fusarium oxysporum	98.5	410	6	0	1	410	1	410	7.42e-282	763
		g83.t1	A0A0J9UIM0|PHI:7685|AreA|5507|Fusarium oxysporum	98.1	963	11	2	1	959	16	975	0	1653
		g1829.t1	A0A0D2X8F5|PHI:9192|Foatg22|5507|Fusarium oxysporum	97.9	653	14	0	1	653	1	653	0	1269
		g9885.t1	A0A0D2XH67|PHI:10695|CrpF_(FOXG_03265)|5507|Fusarium oxysporum	97.4	1112	29	0	1	1112	1	1112	0	2057
		g7274.t1	I1RA06|PHI:6258|DHS|5518|Fusarium graminearum	95.8	357	15	0	1	357	1	357	2.37e-256	694
		g5632.t1	X0KZF9|PHI:123178|FoSSP1_(FOIG_06406)|5507|Fusarium oxysporum	93.1	145	10	0	1	145	1	145	1.22e-107	301
		g10511.t1	Q870A3|PHI:315_PHI:7241|PacC|5507|Fusarium oxysporum	91.1	637	29	3	1	637	1	609	0	1020
		g4960.t1	I1S0C0|PHI:1335_PHI:3110_PHI:3808_PHI:4244|GzbZIP017_FgATF1_Atf1_FgOS-2|5518|Fusarium graminearum	90.3	527	49	2	1	526	1	526	0	882
	Effector (plant avirulence determinant)	g1954.t1	X0KJP1|PHI:11715|FocM35_1_(FOIG_01919)|5507|Fusarium oxysporum	98.9	350	4	0	1	350	1	350	1.52e-246	669
GXUF-3	Increased virulence (hypervirulence)	g6580.t1	A0A0J9V944|PHI:123037|CLR1_(FOXG_08626)|5507|Fusarium oxysporum	99.7	697	2	0	1	697	1	697	0	1355
		g9331.t1	Q873Z8|PHI:285_PHI:7242_PHI:11290|CHSV_ChsV|5507|Fusarium oxysporum	99.1	1863	15	1	1	1862	1	1863	0	3615
		g2102.t1	A0A0D2X9S0|PHI:7684|Ntr1|5507|Fusarium oxysporum	99	513	5	0	1	513	1	513	0	1050
		g8569.t1	J9MHC1|PHI:1103_PHI:2282|FOXG_02277_MeaB|5507|Fusarium oxysporum	98.5	410	6	0	1	410	1	410	7.42e-282	763
		g509.t1	A0A0J9UIM0|PHI:7685|AreA|5507|Fusarium oxysporum	98.1	963	11	2	1	959	16	975	0	1653
		g12831.t1	A0A0D2X8F5|PHI:9192|Foatg22|5507|Fusarium oxysporum	97.9	653	14	0	1	653	1	653	0	1269
		g6215.t1	A0A0D2XH67|PHI:10695|CrpF_(FOXG_03265)|5507|Fusarium oxysporum	97.4	1112	29	0	1	1112	1	1112	0	2057
		g14749.t1	I1RA06|PHI:6258|DHS|5518|Fusarium graminearum	96.1	357	14	0	1	357	1	357	5.82e-257	696
		g2590.t1	X0KZF9|PHI:123178|FoSSP1_(FOIG_06406)|5507|Fusarium oxysporum	93.1	145	10	0	1	145	1	145	1.22e-107	301
		g8724.t1	Q870A3|PHI:315_PHI:7241|PacC|5507|Fusarium oxysporum	90.9	638	29	3	1	638	1	609	0	1019
		g4924.t1	I1S0C0|PHI:1335_PHI:3110_PHI:3808_PHI:4244|GzbZIP017_FgATF1_Atf1_FgOS-2|5518|Fusarium graminearum	90.3	527	49	2	1	526	1	526	0	882
	Effector (plant avirulence determinant)	g5890.t1	X0KJP1|PHI:11715|FocM35_1_(FOIG_01919)|5507|Fusarium oxysporum	99.1	350	3	0	1	350	1	350	1.52e-246	669
Note: Genes with identity above 90% were presented.

## Sheet: Table S8
Table S8 Comparison of the predicted virulence genes in three tested strains.
Strians	Query sequence ID	Subject sequence		Percentage of identical matches	Alignment length (sequence overlap)	Number of mismatches	Number of gap openings	Start of alignment in query	End of alignment in query	Start of alignment in subject	End of alignment in subject	Expect value	Bit score
GXUF-1	g12227.t1	D2JLR3_9HYPO|Fusarium sp. (HIS3)		100	131	0	0	6	136	1	131	1.1e-84	240
	g13786.t1	Q6XPX0_FUSOX|Fusarium oxysporum (FGB1)		100	359	0	0	1	359	1	359	5e-231	629
	g2783.t1	Q96VA7_FUSOX|Fusarium oxysporum (FGA1)		100	353	0	0	1	353	1	353	1e-259	701
	g4554.t1	Q9HGU2_FUSOX|Fusarium oxysporum (FMK1)		100	355	0	0	1	355	1	355	3.8e-265	715
	g779.t1	Q5ADS0_CANAL|Candida albicans (UBI4)		100	77	0	0	1	77	77	153	3.5e-47	149
	g6183.t1	Q0WXM3_FUSOX|Fusarium oxysporum (FOW2)		99.8	511	1	0	23	533	152	662	0	995
	g9962.t1	Q65YU2_FUSOX|Fusarium oxysporum (FGA2)		99.7	355	1	0	1	355	1	355	1.5e-255	691
	g5733.t1	Q5ADS0_CANAL|Candida albicans (UBI4)		99.6	228	1	0	1	228	1	228	8e-148	436
	g5803.t1	Q5YCX0_FUSOX|Candida albicans (ECM33)		99.3	1041	6	1	141	1180	1	1041	0	2040
	g1418.t1	A8QJI7_FUSOX|Fusarium oxysporum (XLNR)		99.1	823	7	0	43	865	116	938	0	1610
	g5816.t1	Q876Z6_FUSOX|Fusarium oxysporum (RENSA)		98.8	724	9	0	1	724	1	724	0	1430
	g483.t1	Q873Z8_FUSOX|Fusarium oxysporum (CHSV)		98.7	1863	23	1	1	1862	1	1863	0	3600
	g9224.t1	Q8TGD1_FUSOX|Fusarium oxysporum (FOW1)		98.1	318	6	0	1	318	1	318	2.4e-229	621
	g13012.t1	Q8J2N0_FUSOX|Fusarium oxysporum (SNF1)		97.9	710	8	2	1	707	1	706	0	1350
	g5550.t1	Q8TG19_GIBZA|Gibberella zeae (MGV1)		97.4	418	9	2	1	418	1	416	2.1e-305	822
	g4041.t1	Q96VZ3_FUSOX|Fusarium oxysporum (PGX1)		97.1	455	13	0	1	455	1	455	0	898
	g4837.t1	Q9C1R1_FUSOX|Fusarium oxysporum (XYL4)		97	231	7	0	1	231	1	231	1.9e-171	468
	g9159.t1	Q6B957_FUSOX|Fusarium oxysporum (FRP1)		97	526	15	1	1	525	1	526	0	1010
	g11638.t1	Q2TJF8_GIBMO|Gibberella moniliformis (FSR1)		96.8	823	26	0	1	823	1	823	0	1560
	g6228.t1	A6N6J8_FUSOX|Fusarium oxysporum (CTF1)		96.7	882	12	1	37	918	39	903	0	1650
	g13644.t1	Q96UM1_ASPFM|Neosartorya fumigata (TUB1)		94.8	403	21	0	1	403	1	403	2.9e-291	787
	g4889.t1	Q96VL3_COLLN|Colletotrichum lindemuthianum (PT1)		94.6	203	10	1	1	203	1	202	2.1e-138	382
	g9245.t1	Q86ZP4_GIBZA|Gibberella zeae (CPS1)		94.3	1693	84	5	148	1831	1	1690	0	3160
	g6904.t1	Q6RKH3_GIBZA|Gibberella zeae (PKS7)		93.9	413	25	0	6	418	1	413	7.3e-270	794
	g9960.t1	HOG1_CRYPA|Cryphonectria parasitica (HOG1)		93.9	358	21	1	1	357	1	358	4.2e-252	682
	g1721.t1	Q2KG56_MAGO7|Magnaporthe oryzae (MGCH7_CH7G479, MGG_02731)		93.5	199	13	0	1	199	1	199	3.3e-138	381
	g12667.t1	A6R9F0_AJECN|Ajellomyces capsulata (HCAG_06941)		93.4	198	12	1	5	202	8	204	4.6e-131	363
	g2671.t1	O00094_FUSOX|Fusarium oxysporum (PG1)		92.2	372	27	1	1	372	1	370	1.5e-245	667
	g12267.t1	Q2PBY8_CLAPU|Claviceps purpurea (CDC42)		91.5	188	16	0	23	210	8	195	7.6e-130	360
	g111.t1	PACC_FUSOX|Fusarium oxysporum (PACC)		91.3	635	29	2	1	635	1	609	0	1020
	g5617.t1	C0SI36_PARBP|Paracoccidioides brasiliensis (PABG_07341)		90.8	448	40	1	17	464	1	447	1.2e-306	842
	g11658.t1	Q2KN79_FUSOX|Fusarium oxysporum (GAS1)		90.6	540	50	1	1	540	1	539	0	955
GXUF-2	g5298.t1	D2JLR3_9HYPO|Fusarium sp. (HIS3)		100	131	0	0	6	136	1	131	1.1e-84	240
	g5017.t1	Q9HGU2_FUSOX|Fusarium oxysporum (FMK1)		100	355	0	0	1	355	1	355	3.8e-265	715
	g4523.t1	Q65YU2_FUSOX|Fusarium oxysporum (FGA2)		100	355	0	0	1	355	1	355	6.5e-257	694
	g14953.t1	Q96VA7_FUSOX|Fusarium oxysporum (FGA1)		100	339	0	0	1	339	1	339	7e-250	676
	g14097.t1	Q5ADS0_CANAL|Candida albicans (UBI4)		100	77	0	0	1	77	77	153	3.5e-47	149
	g12552.t1	Q6XPX0_FUSOX|Fusarium oxysporum (FGB1)		100	359	0	0	1	359	1	359	5e-231	629
	g14587.t1	Q0WXM3_FUSOX|Fusarium oxysporum (FOW2)		99.8	512	1	0	31	542	152	663	0	998
	g14912.t1	Q5YCX0_FUSOX|Fusarium oxysporum (CHS2)		99.7	1041	3	0	151	1191	1	1041	0	2050
	g10465.t1	Q6B957_FUSOX|Fusarium oxysporum (FRP1)		99.4	526	3	0	1	526	1	526	0	1030
	g8484.t1	A8QJI7_FUSOX|Fusarium oxysporum (XLNR)		99.3	823	6	0	43	865	116	938	0	1610
	g14899.t1	Q876Z6_FUSOX|Fusarium oxysporum (RENSA)		99.2	724	6	0	1	724	1	724	0	1440
	g6499.t1	Q5ADS0_CANAL|Candida albicans (UBI4)		99.1	228	2	0	1	228	1	228	5.2e-148	434
	g3888.t1	Q8TGD1_FUSOX|Fusarium oxysporum (FOW1)		99.1	318	3	0	1	318	1	318	1e-230	625
	g1584.t1	Q873Z8_FUSOX|Fusarium oxysporum (CHSV)		99.1	1863	15	1	1	1862	1	1863	0	3620
	g180.t1	O59937_FUSOX|Fusarium oxysporum (XYL3)		99	384	4	0	1	384	1	384	2.7e-275	743
	g9052.t1	Q96VZ3_FUSOX|Fusarium oxysporum (PGX1)		98.7	457	4	1	1	457	1	455	0	907
	g2366.t1	Q9C1R1_FUSOX|Fusarium oxysporum (XYL4)		98.7	231	3	0	1	231	1	231	6.9e-174	474
	g5621.t1	Q2KN79_FUSOX|Fusarium oxysporum (GAS1)		98	541	9	2	1	541	1	539	0	1010
	g4904.t1	Q8J2N0_FUSOX|Fusarium oxysporum (SNF1)		97.9	710	8	2	215	921	1	706	0	1350
	g7075.t1	A6R9F0_AJECN|Ajellomyces capsulata (HCAG_06941)		97.7	133	3	0	5	137	8	140	1.7e-93	265
	g14459.t1	Q8TG19_GIBZA|Gibberella zeae (MGV1)		97.1	418	10	2	1	418	1	416	8.4e-305	820
	g15060.t1	Q2TJF8_GIBMO|Gibberella moniliformis (FSR1)		96.5	823	29	0	1	823	1	823	0	1550
	g4420.t1	A6N6J8_FUSOX|Fusarium oxysporum (CTF1)		96.1	882	17	1	41	922	39	903	0	1650
	g237.t1	Q96UM1_ASPFM|Neosartorya fumigata (TUB1)		95	403	20	0	1	403	1	403	1e-291	788
	g1578.t1	Q5ADS0_CANAL|Candida albicans (UBI4)		95	80	4	0	489	568	74	153	1.6e-42	149
	g14811.t1	Q96VL3_COLLN|Colletotrichum lindemuthianum (PT1)		94.6	203	10	1	1	203	1	202	2.1e-138	382
	g13996.t1	Q6RKH5_GIBZA|Gibberella zeae (PKS5)		94.5	417	21	2	12	428	1	415	1.1e-286	784
	g6594.t1	Q86ZP4_GIBZA|Gibberella zeae (CPS1)		94.2	1075	60	2	2	1076	618	1690	0	2040
	g7885.t1	Q86ZP4_GIBZA|Gibberella zeae (CPS1)		94	647	30	2	147	785	1	646	0	1180
	g4861.t1	HOG1_CRYPA|Cryphonectria parasitica (HOG1)		93.9	358	21	1	1	357	1	358	3e-252	682
	g2046.t1	Q2KG56_MAGO7|Magnaporthe oryzae (MGCH7_CH7G479, MGG_02731)		93.5	199	13	0	1	199	1	199	3.3e-138	381
	g10448.t1	Q6RKH3_GIBZA|Gibberella zeae (PKS7)		93.5	413	27	0	6	418	1	413	6e-269	791
	g13789.t1	O00094_FUSOX|Fusarium oxysporum (PG1)		92.5	388	11	2	1	388	1	370	7.5e-257	696
	g11975.t1	Q2PBY8_CLAPU|Claviceps purpurea (CDC42)		91.5	188	16	0	23	210	8	195	7.6e-130	360
	g869.t1	Q6RKH8_GIBZA|Gibberella zeae (PKS2)		91.3	400	34	1	5	404	1	399	3.1e-242	724
	g10511.t1	PACC_FUSOX|Fusarium oxysporum (PACC)		91.1	637	29	3	1	637	1	609	0	1020
	g10313.t1	C0SI36_PARBP|Paracoccidioides brasiliensis (PABG_07341)		90.8	448	40	1	1	448	1	447	6.6e-307	842
	g13496.t1	Q6RKH9_GIBZA|Gibberella zeae (PKS1)		90.7	258	24	0	14	271	1	258	2.1e-155	477
	g8524.t1	B0B5Z9_CLAPU|Claviceps purpurea (CLA4)		90.4	271	24	2	13	282	1	270	2e-169	493
GXUF-3	g10686.t1	D2JLR3_9HYPO|Fusarium sp. (HIS3)		100	131	0	0	6	136	1	131	1.1e-84	240
	g12029.t1	Q6XPX0_FUSOX|Fusarium oxysporum (FGB1)		100	359	0	0	1	359	1	359	5e-231	629
	g12914.t1	Q9HGU2_FUSOX|Fusarium oxysporum (FMK1)		100	355	0	0	1	355	1	355	3.8e-265	715
	g13971.t1	Q5ADS0_CANAL|Candida albicans (UBI4)		100	77	0	0	1	77	77	153	3.5e-47	149
	g4156.t1	Q96VA7_FUSOX|Fusarium oxysporum (FGA1)		100	353	0	0	1	353	1	353	1e-259	701
	g6373.t1	Q65YU2_FUSOX|Fusarium oxysporum (FGA2)		100	355	0	0	1	355	1	355	6.5e-257	694
	g11835.t1	Q0WXM3_FUSOX|Fusarium oxysporum (FOW2)		99.8	512	1	0	31	542	152	663	0	998
	g10192.t1	Q5YCX0_FUSOX|Fusarium oxysporum (CHS2)		99.7	1041	3	0	151	1191	1	1041	0	2050
	g8383.t1	Q5ADS0_CANAL|Candida albicans (UBI4)		99.6	228	1	0	1	228	1	228	1.9e-148	436
	g11320.t1	Q6B957_FUSOX|Fusarium oxysporum (FRP1)		99.4	526	3	0	1	526	1	526	0	1030
	g11851.t1	A8QJI7_FUSOX|Fusarium oxysporum (XLNR)		99.3	823	6	0	43	865	116	938	0	1610
	g10205.t1	Q876Z6_FUSOX|Fusarium oxysporum (RENSA)		99.2	724	6	0	1	724	1	724	0	1440
	g11736.t1	Q96VZ3_FUSOX|Fusarium oxysporum (PGX1)		99.1	457	2	1	1	457	1	455	0	912
	g5263.t1	Q8TGD1_FUSOX|Fusarium oxysporum (FOW1)		99.1	318	3	0	1	318	1	318	1e-230	625
	g9331.t1	Q873Z8_FUSOX|Fusarium oxysporum (CHSV)		99.1	1863	15	1	1	1862	1	1863	0	3620
	g7744.t1	O59937_FUSOX|Fusarium oxysporum (XYL3)		99	384	4	0	1	384	1	384	2.7e-275	743
	g5238.t1	Q9C1R1_FUSOX|Fusarium oxysporum (XYL4)		98.7	231	3	0	1	231	1	231	6.9e-174	474
	g4678.t1	Q2KN79_FUSOX|Fusarium oxysporum (GAS1)		98	541	9	2	1	541	1	539	0	1010
	g9337.t1	Q5ADS0_CANAL|Candida albicans (UBI4)		98	50	1	0	1	50	104	153	1.1e-28	100
	g6751.t1	Q8J2N0_FUSOX|Fusarium oxysporum (SNF1)		97.9	710	8	2	215	921	1	706	0	1350
	g4553.t1	Q8TG19_GIBZA|Gibberella zeae (MGV1)		97.1	418	10	2	1	418	1	416	8.4e-305	820
	g12558.t1	Q2TJF8_GIBMO|Gibberella moniliformis (FSR1)		96.5	823	29	0	1	823	1	823	0	1550
	g13842.t1	A6N6J8_FUSOX|Fusarium oxysporum (CTF1)		96.1	882	17	1	41	922	39	903	0	1650
	g11520.t1	Q96UM1_ASPFM|Neosartorya fumigata (TUB1)		95	403	20	0	1	403	1	403	1e-291	788
	g6464.t1	Q96VL3_COLLN|Colletotrichum lindemuthianum (PT1)		94.6	203	10	1	1	203	1	202	2.1e-138	382
	g10899.t1	Q6RKH5_GIBZA|Gibberella zeae (PKS5)		94.5	417	21	2	12	428	1	415	3.4e-261	784
	g4110.t1	Q86ZP4_GIBZA|Gibberella zeae (CPS1)		94.3	1693	85	4	147	1831	1	1690	0	3160
	g7090.t1	HOG1_CRYPA|Cryphonectria parasitica (HOG1)		93.9	358	21	1	1	357	1	358	3e-252	682
	g13867.t1	Q5ADS0_CANAL|Candida albicans (UBI4)		93.8	65	4	0	489	553	74	138	3.4e-32	120
	g10169.t1	Q2KG56_MAGO7|Magnaporthe oryzae (MGCH7_CH7G479, MGG_02731)		93.5	199	13	0	1	199	1	199	3.3e-138	381
	g1260.t1	Q6RKH3_GIBZA|Gibberella zeae (PKS7)		93.5	413	27	0	6	418	1	413	6e-269	791
	g2454.t1	A6R9F0_AJECN|Ajellomyces capsulata (HCAG_06941)		93.4	198	12	1	5	202	8	204	4.6e-131	363
	g5916.t1	O00094_FUSOX|Fusarium oxysporum (PG1)		92.5	388	11	2	1	388	1	370	7.5e-257	696
	g4235.t1	Q2PBY8_CLAPU|Claviceps purpurea (CDC42)		91.5	188	16	0	23	210	8	195	7.6e-130	360
	g6175.t1	Q6RKH8_GIBZA|Gibberella zeae (PKS2)		91	400	35	1	5	404	1	399	3.1e-241	721
	g8724.t1	PACC_FUSOX|Fusarium oxysporum (PACC)		90.9	638	29	3	1	638	1	609	0	1020
	g12428.t1	C0SI36_PARBP|Paracoccidioides brasiliensis (PABG_07341)		90.8	448	40	1	1	448	1	447	6.6e-307	842
	g5512.t1	Q6RKH9_GIBZA|Gibberella zeae (PKS1)		90.3	258	25	0	14	271	1	258	5.6e-155	475
Note: Genes with identity above 90% were presented.
